# Supplementary material for: Wind shear data at two different terrain types
Source: Data Brief. 2019 Jul 24;25:104306. doi: 10.1016/j.dib.2019.104306 (PMC6685699; doi:10.1016/j.dib.2019.104306)
Supplement: Multimedia component 1 [file mmc1.xlsx]

## Sheet: Kudat
Durations				Wind Shear, alpha						Temperature, Degree Celcius
Year	Month	Day	Hour	10m/35m	10m/50m	10m/70m	35m/50m	35m/70m	50m/70m
2014	5	1	0	0.690472	0.599638	0.47088	0.280601	0.0740006	-0.145005	26.8833
2014	5	1	1	0.608367	0.551313	0.485357	0.350917	0.263034	0.169875	26.4333
2014	5	1	2	0.731416	0.639739	0.547153	0.317737	0.214125	0.104292	26.0833
2014	5	1	3	0.489402	0.406307	0.336052	0.114451	0.0588936	0	25.65
2014	5	1	4	0.399737	0.329698	0.272689	0.0836981	0.0430688	0	25.6
2014	5	1	5	0.676343	0.628543	0.504047	0.460652	0.192645	-0.0914537	25.4833
2014	5	1	6	0.516161	0.510104	0.532446	0.48883	0.561879	0.639314	25.8833
2014	5	1	7	0.731416	0.682606	0.661826	0.51117	0.536053	0.56243	28.7667
2014	5	1	8	0.430246	0.40808	0.356207	0.330225	0.222392	0.108085	31.6333
2014	5	1	9	0.315027	0.271656	0.213864	0.119323	0.0310269	-0.0625713	32.1167
2014	5	1	10	0.350718	0.362827	0.309879	0.405358	0.236067	0.0566117	32.7167
2014	5	1	11	0.316018	0.313833	0.268352	0.306159	0.182203	0.0508048	32.95
2014	5	1	12	0.23585	0.197866	0.163653	0.064455	0.0331668	0	33.4167
2014	5	1	13	0.334229	0.307372	0.228523	0.21304	0.0374748	-0.148631	33.7
2014	5	1	14	0.261193	0.258575	0.213864	0.249379	0.128324	0	33.55
2014	5	1	15	0.275264	0.20118	0.187809	-0.0590271	0.0297473	0.123852	33.5167
2014	5	1	16	0.288794	0.307761	0.2857	0.374378	0.280108	0.180177	32.6
2014	5	1	17	0.439969	0.466191	0.433261	0.558292	0.421138	0.275749	31.0333
2014	5	1	18	0.383929	0.402642	0.385581	0.468365	0.388565	0.303974	29.45
2014	5	1	19	0.417675	0.44031	0.430816	0.51981	0.454566	0.385404	28.9833
2014	5	1	20	0.517812	0.563897	0.541731	0.725763	0.584962	0.435708	28.8333
2014	5	1	21	0.592241	0.628543	0.597741	0.756049	0.607683	0.450408	28.7833
2014	5	1	22	0.553295	0.590875	0.574554	0.722869	0.612977	0.496487	28.6667
2014	5	1	23	0.592241	0.617142	0.605709	0.704604	0.63005	0.551021	28.6333
2014	5	2	0	0.741989	0.735518	0.686055	0.71279	0.584962	0.44946	28.7
2014	5	2	1	0.533085	0.569323	0.51986	0.696604	0.495957	0.283263	28.3333
2014	5	2	2	0.762723	0.741826	0.712414	0.668427	0.621488	0.571732	27.7167
2014	5	2	3	0.530808	0.496141	0.423041	0.374378	0.228269	0.0733867	27.3333
2014	5	2	4	0.815518	0.825839	0.753548	0.862087	0.641546	0.407764	27.0167
2014	5	2	5	0.693697	0.632873	0.577586	0.419238	0.367732	0.313133	26.7333
2014	5	2	6	0.813059	0.757557	0.692259	0.562615	0.473931	0.379922	26.7667
2014	5	2	7	0.504902	0.546998	0.511549	0.694852	0.523562	0.341988	29.5
2014	5	2	8	0.170482	0.15615	0.12915	0.105812	0.0544479	0	31.6167
2014	5	2	9	0.389821	0.382858	0.365637	0.358403	0.321928	0.283263	32.45
2014	5	2	10	0.27641	0.300013	0.290111	0.382913	0.314873	0.242748	32.7333
2014	5	2	11	0.254201	0.277294	0.249502	0.358403	0.241008	0.116564	33.0833
2014	5	2	12	0.304421	0.294797	0.208368	0.260995	0.0347654	-0.205048	33.7
2014	5	2	13	0.273751	0.288489	0.287586	0.340256	0.31259	0.283263	33.5167
2014	5	2	14	0.292102	0.311587	0.306031	0.380025	0.331206	0.279455	33.1167
2014	5	2	15	0.336228	0.360262	0.343824	0.444677	0.357552	0.265196	32.6667
2014	5	2	16	0.341201	0.365212	0.356207	0.449548	0.383329	0.313133	31.9833
2014	5	2	17	0.399083	0.439017	0.439378	0.579279	0.512206	0.441106	30.8667
2014	5	2	18	0.426995	0.423053	0.409725	0.409207	0.378512	0.345973	29.4667
2014	5	2	19	0.416118	0.446816	0.425673	0.554639	0.442943	0.324542	29.2167
2014	5	2	20	0.500059	0.514896	0.487196	0.567006	0.463947	0.3547	29.1
2014	5	2	21	0.5685	0.597358	0.577586	0.69872	0.594008	0.483008	29.1167
2014	5	2	22	0.446705	0.477415	0.464416	0.58528	0.496426	0.402236	28.8833
2014	5	2	23	0.605945	0.591516	0.572303	0.540839	0.5115	0.4804	28.65
2014	5	3	0	0.571233	0.534473	0.489236	0.405358	0.341037	0.272853	28.3333
2014	5	3	1	0.576434	0.531655	0.511549	0.374378	0.394279	0.415374	27.4333
2014	5	3	2	0.669184	0.642506	0.59573	0.548804	0.462972	0.371986	27
2014	5	3	3	0.731416	0.744175	0.687743	0.788989	0.608809	0.417811	26.6667
2014	5	3	4	0.790572	0.77152	0.731809	0.704604	0.625605	0.541862	26.4333
2014	5	3	5	0.664858	0.661542	0.643793	0.649896	0.605721	0.558894	26.6167
2014	5	3	6	0.526233	0.543959	0.522965	0.606219	0.517058	0.422545	27.3167
2014	5	3	7	0.475735	0.46427	0.459332	0.424002	0.429684	0.435708	29.5
2014	5	3	8	0.300518	0.313833	0.310156	0.360601	0.327575	0.292565	30.8167
2014	5	3	9	0.380698	0.376613	0.356207	0.362267	0.311944	0.258599	31.9667
2014	5	3	10	0.402755	0.430677	0.387362	0.528748	0.359542	0.180177	32.65
2014	5	3	11	0.262224	0.274526	0.262512	0.317737	0.263034	0.205048	33.3333
2014	5	3	12	0.278031	0.306951	0.326834	0.408528	0.415038	0.421938	33.25
2014	5	3	13	0.310885	0.326207	0.32467	0.380025	0.349584	0.317316	32.5167
2014	5	3	14	0.365837	0.345641	0.350197	0.274705	0.321928	0.371987	33.5833
2014	5	3	15	0.317445	0.337301	0.325426	0.407043	0.33985	0.268623	32.6167
2014	5	3	16	0.343866	0.354499	0.342858	0.391847	0.341037	0.287176	31.9167
2014	5	3	17	0.355463	0.375234	0.380683	0.444677	0.426265	0.406747	30.4167
2014	5	3	18	0.403547	0.414107	0.413722	0.451196	0.432111	0.41188	29.55
2014	5	3	19	0.503389	0.501764	0.473985	0.496056	0.420843	0.341114	29.2
2014	5	3	20	0.449781	0.455369	0.439378	0.474993	0.420576	0.362891	28.85
2014	5	3	21	0.509344	0.551313	0.526491	0.69872	0.557482	0.407764	28.85
2014	5	3	22	0.553295	0.586827	0.552191	0.704604	0.550197	0.38652	28.8
2014	5	3	23	0.507669	0.526456	0.511135	0.592442	0.517399	0.437851	28.55
2014	5	4	0	0.651968	0.649012	0.607785	0.638632	0.527931	0.410585	28.3167
2014	5	4	1	0.505861	0.539964	0.523441	0.659744	0.555215	0.44441	28.1667
2014	5	4	2	0.659884	0.652291	0.643793	0.625622	0.61471	0.603143	27.5167
2014	5	4	3	1.01613	1.0175	0.956238	1.02234	0.847997	0.663186	26.6333
2014	5	4	4	1.17048	1.09578	1.03546	0.833396	0.791413	0.74691	26.65
2014	5	4	5	0.683023	0.657749	0.630671	0.56898	0.536053	0.501149	27.25
2014	5	4	6	0.624826	0.614259	0.59573	0.577142	0.543142	0.507101	27.5
2014	5	4	7	0.516161	0.534473	0.506958	0.598792	0.490326	0.375347	30.0333
2014	5	4	8	0.474716	0.430677	0.394864	0.275994	0.250543	0.223565	30.9833
2014	5	4	9	0.466579	0.412128	0.33302	0.220876	0.0916305	-0.0453751	31.75
2014	5	4	10	0.323657	0.337767	0.295679	0.387328	0.245112	0.0943577	32.5
2014	5	4	11	0.331223	0.324455	0.310156	0.300681	0.27208	0.24176	33.2667
2014	5	4	12	0.244843	0.26766	0.262512	0.347803	0.294447	0.237888	33.4167
2014	5	4	13	0.329821	0.345641	0.325426	0.401208	0.317482	0.228729	33.5167
2014	5	4	14	0.375174	0.390577	0.393373	0.444677	0.426265	0.406747	33.2667
2014	5	4	15	0.304874	0.345641	0.350197	0.48883	0.432111	0.371987	32.9333
2014	5	4	16	0.398312	0.448688	0.439725	0.625622	0.514573	0.396857	32.1333
2014	5	4	17	0.397044	0.409612	0.405187	0.453755	0.419903	0.384019	30.75
2014	5	4	18	0.396274	0.43803	0.435425	0.584691	0.506185	0.422966	29.5
2014	5	4	19	0.397044	0.416713	0.415465	0.485797	0.448758	0.409495	29.3167
2014	5	4	20	0.538912	0.551313	0.533038	0.594868	0.522421	0.445624	29.2667
2014	5	4	21	0.394343	0.430677	0.453458	0.558292	0.5603	0.56243	29.0667
2014	5	4	22	0.527952	0.529223	0.513987	0.53369	0.488747	0.441106	28.85
2014	5	4	23	0.539879	0.55253	0.522965	0.596964	0.492396	0.381551	28.7833
2014	5	5	0	0.460834	0.486356	0.45787	0.575998	0.452512	0.321612	28.3167
2014	5	5	1	0.574029	0.549386	0.507416	0.46283	0.387023	0.306665	27.8333
2014	5	5	2	0.489402	0.465527	0.478726	0.38167	0.459432	0.541862	27.7333
2014	5	5	3	0.553295	0.534473	0.498173	0.468365	0.398549	0.324542	27.5833
2014	5	5	4	0.637397	0.634788	0.61872	0.625622	0.584963	0.541862	27.0167
2014	5	5	5	0.876951	0.861353	0.798263	0.806567	0.656046	0.496487	26.7167
2014	5	5	6	0.797061	0.778385	0.712414	0.71279	0.559427	0.396857	26.8167
2014	5	5	7	0.800871	0.817476	0.767726	0.875796	0.707819	0.529756	29.4333
2014	5	5	8	0.347486	0.371457	0.344393	0.45565	0.338802	0.214938	31.7667
2014	5	5	9	0.211287	0.258174	0.253083	0.422858	0.328623	0.228729	32.4667
2014	5	5	10	0.331679	0.317394	0.289806	0.267219	0.214125	0.157843	32.8333
2014	5	5	11	0.246097	0.216415	0.188973	0.112162	0.0857298	0.0577108	33.1167
2014	5	5	12	0.196472	0.175124	0.15378	0.100142	0.0766213	0.0516887	33.55
2014	5	5	13	0.355463	0.332366	0.303453	0.251243	0.209453	0.165154	33.35
2014	5	5	14	0.38755	0.398806	0.38128	0.438343	0.36995	0.297449	32.0667
2014	5	5	15	0.357629	0.388773	0.388675	0.49816	0.444785	0.388205	31.0167
2014	5	5	16	0.370625	0.386799	0.395541	0.443608	0.440573	0.437355	31.2333
2014	5	5	17	0.43195	0.438592	0.424004	0.46192	0.409644	0.35423	30.4167
2014	5	5	18	0.364601	0.388393	0.40764	0.471957	0.485427	0.499705	29.3833
2014	5	5	19	0.43195	0.438592	0.429746	0.46192	0.425764	0.387437	29.1333
2014	5	5	20	0.525284	0.556333	0.534158	0.665391	0.550197	0.428087	28.9833
2014	5	5	21	0.490409	0.518334	0.509853	0.616414	0.544996	0.46929	29.0667
2014	5	5	22	0.508937	0.552299	0.5311	0.704604	0.571157	0.429697	28.9833
2014	5	5	23	0.473972	0.509432	0.516058	0.633978	0.592122	0.547753	28.8667
2014	5	6	0	0.500059	0.54895	0.536176	0.72067	0.601451	0.475073	28.4333
2014	5	6	1	0.596453	0.569323	0.54518	0.474035	0.452512	0.429697	27.8833
2014	5	6	2	0.553295	0.534473	0.506958	0.468365	0.423211	0.375347	27.65
2014	5	6	3	0.553295	0.577553	0.564575	0.662757	0.584963	0.502497	27.7333
2014	5	6	4	0.617188	0.647092	0.627214	0.752124	0.645335	0.532134	27.9167
2014	5	6	5	0.534059	0.575213	0.539502	0.719759	0.549339	0.368686	27.6167
2014	5	6	6	0.647313	0.628543	0.615498	0.562615	0.557996	0.553099	27.6667
2014	5	6	7	0.461442	0.430677	0.438607	0.322617	0.397336	0.476541	29.95
2014	5	6	8	0.382812	0.393755	0.365996	0.432188	0.335603	0.233219	31.5667
2014	5	6	9	0.332779	0.397678	0.398702	0.625622	0.517848	0.403604	32.5833
2014	5	6	10	0.358827	0.378138	0.369912	0.445965	0.389946	0.330564	32.9833
2014	5	6	11	0.274411	0.277931	0.262512	0.290294	0.241008	0.188763	33.9667
2014	5	6	12	0.219065	0.182821	0.170977	0.05552	0.0840643	0.114322	33.8
2014	5	6	13	0.329548	0.3006	0.276037	0.198925	0.179324	0.158545	33.8667
2014	5	6	14	0.412441	0.421471	0.433261	0.45319	0.470891	0.489655	33.8
2014	5	6	15	0.304874	0.311587	0.325426	0.335165	0.36257	0.39162	33.05
2014	5	6	16	0.407759	0.409612	0.389373	0.416121	0.356144	0.292565	32.25
2014	5	6	17	0.419082	0.445297	0.435425	0.537373	0.464963	0.388205	30.8167
2014	5	6	18	0.345527	0.376613	0.372021	0.485797	0.419903	0.350053	29.4
2014	5	6	19	0.38462	0.430677	0.424829	0.592441	0.4975	0.396857	29.1833
2014	5	6	20	0.439067	0.48041	0.45699	0.625622	0.489385	0.344968	29.2
2014	5	6	21	0.501778	0.529223	0.508046	0.625622	0.519374	0.406747	29.2167
2014	5	6	22	0.524265	0.560383	0.545886	0.687243	0.584963	0.476541	29.1833
2014	5	6	23	0.537168	0.564333	0.543597	0.659744	0.555215	0.44441	28.3833
2014	5	7	0	0.592241	0.593693	0.564575	0.598792	0.514573	0.425298	28.2833
2014	5	7	1	0.469192	0.475612	0.460498	0.49816	0.444785	0.388205	27.5833
2014	5	7	2	0.553295	0.543959	0.52912	0.51117	0.485427	0.458138	27.1667
2014	5	7	3	0.876951	0.817476	0.757129	0.608578	0.540568	0.468476	26.95
2014	5	7	4	0.790572	0.77152	0.712414	0.704604	0.571157	0.429697	26.7167
2014	5	7	5	0.846826	0.825839	0.779248	0.752125	0.657112	0.556395	26.45
2014	5	7	6	0.598921	0.590875	0.554398	0.562615	0.473931	0.379922	26.9333
2014	5	7	7	0.496925	0.471659	0.442056	0.382913	0.342888	0.300459	28.3167
2014	5	7	8	0.364601	0.414107	0.382567	0.587988	0.415037	0.231703	30.2167
2014	5	7	9	0.418694	0.397678	0.34727	0.32386	0.21818	0.106155	31.7333
2014	5	7	10	0.268584	0.257819	0.241534	0.220009	0.192645	0.163638	32.1833
2014	5	7	11	0.407759	0.357494	0.306275	0.180945	0.122857	0.0612807	32.3667
2014	5	7	12	0.25616	0.246307	0.203717	0.211699	0.108934	0	33.1
2014	5	7	13	0.286865	0.31064	0.30514	0.394146	0.338169	0.278831	33.45
2014	5	7	14	0.318208	0.334897	0.345611	0.393516	0.395138	0.396857	33.2833
2014	5	7	15	0.329298	0.353349	0.356207	0.437824	0.404842	0.369879	32.4
2014	5	7	16	0.334667	0.332736	0.350826	0.325954	0.380031	0.437355	31.7833
2014	5	7	17	0.39203	0.430677	0.420897	0.566417	0.47307	0.374118	30.45
2014	5	7	18	0.402755	0.449796	0.444521	0.615022	0.520007	0.419287	29.55
2014	5	7	19	0.472048	0.497142	0.487196	0.58528	0.514573	0.439621	29.2667
2014	5	7	20	0.360791	0.421736	0.437518	0.635798	0.576192	0.513007	29.2
2014	5	7	21	0.453385	0.491555	0.47088	0.625622	0.5025	0.371987	29.15
2014	5	7	22	0.454272	0.517516	0.504047	0.73965	0.594008	0.439621	28.8833
2014	5	7	23	0.629375	0.605528	0.589648	0.52177	0.517848	0.513691	28.5667
2014	5	8	0	0.553295	0.556771	0.51986	0.56898	0.459432	0.343306	28.3333
2014	5	8	1	0.693697	0.682606	0.649409	0.643652	0.569366	0.490619	27.8167
2014	5	8	2	0.594239	0.588641	0.573513	0.56898	0.536053	0.501149	27.55
2014	5	8	3	0.613949	0.601194	0.590935	0.556392	0.549339	0.541862	27.35
2014	5	8	4	0.633185	0.637398	0.624101	0.652197	0.607683	0.560495	27.4
2014	5	8	5	0.572078	0.586827	0.580636	0.638632	0.596103	0.551021	27.4333
2014	5	8	6	0.534944	0.546308	0.532446	0.586225	0.527931	0.466138	27.7333
2014	5	8	7	0.608367	0.620421	0.611325	0.662757	0.616671	0.567819	29.85
2014	5	8	8	0.462832	0.419481	0.400157	0.267219	0.286881	0.307724	31.15
2014	5	8	9	0.360791	0.347709	0.327912	0.301761	0.268489	0.233219	32.0667
2014	5	8	10	0.385429	0.41987	0.382123	0.540839	0.376149	0.20157	32.9667
2014	5	8	11	0.316018	0.374997	0.370684	0.582153	0.469485	0.350053	33.4
2014	5	8	12	0.261193	0.258575	0.275606	0.249379	0.301656	0.357071	34.5833
2014	5	8	13	0.313741	0.274526	0.214673	0.136792	0.0356239	-0.0716182	34.5167
2014	5	8	14	0.268584	0.257819	0.232274	0.220009	0.16665	0.110087	33.8667
2014	5	8	15	0.302922	0.288034	0.262512	0.235742	0.189478	0.140436	33.05
2014	5	8	16	0.323657	0.338769	0.336565	0.391847	0.359896	0.326027	32.6167
2014	5	8	17	0.288794	0.317394	0.329154	0.417847	0.402098	0.385404	31.1333
2014	5	8	18	0.491862	0.506411	0.48957	0.557513	0.485427	0.409013	29.7333
2014	5	8	19	0.507669	0.516514	0.504047	0.547582	0.4975	0.44441	29.25
2014	5	8	20	0.601687	0.669525	0.634533	0.907793	0.693897	0.467158	29.15
2014	5	8	21	0.569102	0.574274	0.550685	0.592442	0.517399	0.437851	29.1
2014	5	8	22	0.569102	0.584059	0.550685	0.636595	0.517399	0.391047	28.8333
2014	5	8	23	0.58588	0.569323	0.535201	0.51117	0.443607	0.371987	28.6333
2014	5	9	0	0.575166	0.596342	0.574005	0.670722	0.571906	0.467158	28.05
2014	5	9	1	0.741989	0.735518	0.686055	0.71279	0.584962	0.44946	27.7333
2014	5	9	2	0.800871	0.802134	0.767726	0.806567	0.707819	0.603143	27.6167
2014	5	9	3	0.731416	0.697227	0.664351	0.577142	0.543142	0.507101	27.7667
2014	5	9	4	0.469192	0.522895	0.514223	0.711518	0.59561	0.472742	28
2014	5	9	5	0.516161	0.534473	0.489236	0.598792	0.440573	0.272853	27.95
2014	5	9	6	0.503904	0.533516	0.514223	0.637527	0.532874	0.421938	28.3
2014	5	9	7	0.42747	0.443488	0.40713	0.49975	0.370369	0.233219	30.0667
2014	5	9	8	0.366815	0.347709	0.299678	0.280601	0.178337	0.0699332	32.0333
2014	5	9	9	0.340116	0.347709	0.323041	0.374378	0.292181	0.205048	33.35
2014	5	9	10	0.323657	0.342465	0.308737	0.408528	0.281771	0.147403	33.9
2014	5	9	11	0.354011	0.353871	0.2994	0.353377	0.200697	0.0388504	33.7833
2014	5	9	12	0.259764	0.25193	0.208368	0.224414	0.115477	0	33.9
2014	5	9	13	0.421522	0.444039	0.378079	0.523126	0.29956	0.0625713	33.6167
2014	5	9	14	0.287367	0.317394	0.272689	0.422858	0.24616	0.0588536	34.45
2014	5	9	15	0.453385	0.430677	0.340866	0.350917	0.137504	-0.0887235	29.5167
2014	5	9	16	0.247577	0.213084	0.208368	0.0919319	0.137504	0.185811	26.3333
2014	5	9	17	0.455429	0.55969	0.564575	0.92589	0.76184	0.587941	25.8167
2014	5	9	18	0.637397	0.727006	0.683041	1.04174	0.765535	0.472742	25.4833
2014	5	9	19	0.512351	0.543959	0.613555	0.65498	0.796467	0.946449	25.1667
2014	5	9	20	0.708277	0.790938	0.796849	1.08127	0.956931	0.825125	25.2667
2014	5	9	21	0.762723	0.861353	0.885327	1.20777	1.10692	1	25.65
2014	5	9	22	#DIV/0!	#DIV/0!	#DIV/0!	-0.85619	0.211504	1.34331	25.7833
2014	5	9	23	1.06565	1	0.937633	0.769431	0.706269	0.639314	25.4
2014	5	10	0	0.953031	0.845622	0.699404	0.468365	0.241008	0	25.4333
2014	5	10	1	0.439067	0.45105	0.420528	0.49314	0.387023	0.274535	25.4667
2014	5	10	2	0.655336	0.663487	0.564575	0.692115	0.400538	0.0914537	25.0333
2014	5	10	3	1.25213	1.13366	1.04226	0.717553	0.662965	0.605099	24.9833
2014	5	10	4	0.854464	0.834909	0.753548	0.766225	0.571157	0.364376	25.6
2014	5	10	5	0.620791	0.670302	0.639456	0.8442	0.67319	0.491911	26.6833
2014	5	10	6	0.613949	0.625563	0.599429	0.666354	0.573185	0.474423	27.0167
2014	5	10	7	0.842979	0.917032	0.827087	1.17713	0.798366	0.396857	27.2
2014	5	10	8	0.352687	0.430677	0.435425	0.704604	0.584962	0.458138	29.05
2014	5	10	9	0.200608	0.20055	0.183295	0.200348	0.152003	0.100756	32.1667
2014	5	10	10	0.247577	0.270478	0.267163	0.350917	0.302563	0.251306	33.55
2014	5	10	11	0.195665	0.22848	0.208368	0.343737	0.231326	0.112165	33.8667
2014	5	10	12	0.295145	0.304173	0.291435	0.335883	0.284729	0.230504	34.4333
2014	5	10	13	0.258458	0.239626	0.208368	0.173479	0.117837	0.0588536	32.65
2014	5	10	14	0.23585	0.225486	0.208368	0.189083	0.158698	0.126488	32.7667
2014	5	10	15	0.218152	0.209062	0.193471	0.177133	0.148863	0.118896	32.8167
2014	5	10	16	0.246097	0.216415	0.208368	0.112162	0.140178	0.169876	32.0167
2014	5	10	17	0.402755	0.400847	0.379749	0.394146	0.338169	0.278831	31.05
2014	5	10	18	0.442471	0.475077	0.443518	0.5896	0.445411	0.292565	29.4167
2014	5	10	19	0.437885	0.465527	0.45482	0.562615	0.485427	0.403604	28.95
2014	5	10	20	0.520709	0.564333	0.52912	0.717553	0.54432	0.360686	28.75
2014	5	10	21	0.521987	0.51959	0.516254	0.51117	0.505891	0.500295	28.4667
2014	5	10	22	0.519322	0.548259	0.51986	0.649896	0.520832	0.384019	28.4167
2014	5	10	23	0.498222	0.526456	0.516736	0.625622	0.550197	0.470244	28.4
2014	5	11	0	0.474716	0.537453	0.51986	0.757806	0.601451	0.435708	28.3667
2014	5	11	1	0.521987	0.55969	0.54442	0.692115	0.584963	0.471376	28.1333
2014	5	11	2	0.533085	0.556771	0.547153	0.639963	0.572579	0.501149	27.5833
2014	5	11	3	0.452117	0.459581	0.475751	0.485797	0.518467	0.553099	27.4667
2014	5	11	4	0.496925	0.534473	0.52409	0.666354	0.573185	0.474423	27.7
2014	5	11	5	0.496925	0.48474	0.489236	0.44194	0.475338	0.510741	27.5167
2014	5	11	6	0.553295	0.588641	0.564575	0.71279	0.584962	0.44946	27.8333
2014	5	11	7	0.499461	0.506854	0.501246	0.53282	0.504472	0.474423	29.85
2014	5	11	8	0.394884	0.392231	0.345825	0.382913	0.257158	0.123852	31.7
2014	5	11	9	0.314428	0.325905	0.319485	0.366216	0.328623	0.288772	32.45
2014	5	11	10	0.291723	0.310041	0.291886	0.374378	0.292181	0.205048	32.85
2014	5	11	11	0.375174	0.334897	0.29384	0.193434	0.146841	0.0974517	33.1167
2014	5	11	12	0.195665	0.178747	0.168818	0.119323	0.120294	0.121323	33.5333
2014	5	11	13	0.114228	0.166682	0.0735393	0.350917	0	-0.371987	30.1167
2014	5	11	14	0.275264	0.187818	-0.13786	-0.119323	-0.884523	-1.69567	28.3667
2014	5	11	15	0.323657	0.283003	0.246452	0.140213	0.106915	0.0716182	27.0333
2014	5	11	16	0.831326	0.74807	0.643793	0.45565	0.304854	0.145005	27.1833
2014	5	11	17	0.459276	0.317394	0.262512	-0.180945	-0.0931094	0	27.3333
2014	5	11	18	0.553295	0.384631	0.12915	-0.207775	-0.63743	-1.09288	27.0167
2014	5	11	19	0.396274	0.334897	0.208368	0.119323	-0.131245	-0.396857	26.5167
2014	5	11	20	0.462832	0.384631	0.183295	0.109962	-0.321928	-0.77975	26
2014	5	11	21	0.983541	0.711511	0.611325	-0.243952	-0.0614006	0.132111	25.5833
2014	5	11	22	0.807496	0.599638	0.605709	-0.130427	0.241008	0.634745	25.3333
2014	5	11	23	0.254201	0.390577	0.339892	0.869573	0.494765	0.0974517	25.15
2014	5	12	0	0.731416	0.569323	0.444521	0	-0.0740006	-0.152444	24.9833
2014	5	12	1	0.504902	0.430677	0.399661	0.169972	0.209453	0.251306	24.75
2014	5	12	2	0.592241	0.70298	0.686055	1.09193	0.85561	0.605099	24.6333
2014	5	12	3	0.553295	0.534473	0.48014	0.468365	0.347923	0.22025	24.75
2014	5	12	4	0.731416	0.69963	0.690543	0.587988	0.616671	0.647077	24.8667
2014	5	12	5	0.741989	0.722706	0.667699	0.65498	0.533432	0.404587	25.15
2014	5	12	6	0.579469	0.593693	0.61872	0.643652	0.68966	0.73843	25.55
2014	5	12	7	0.827045	0.753693	0.712414	0.496056	0.505235	0.514966	26.7
2014	5	12	8	0.334229	0.336965	0.335229	0.346573	0.337035	0.326924	29.7667
2014	5	12	9	0.480678	0.494789	0.466392	0.54435	0.440573	0.330564	30.3
2014	5	12	10	0.365459	0.35624	0.312997	0.32386	0.21818	0.106155	31.8333
2014	5	12	11	0.268584	0.280834	0.259567	0.32386	0.243271	0.157843	32.5833
2014	5	12	12	0.217067	0.197866	0.151839	0.130427	0.0339475	-0.0683251	32.65
2014	5	12	13	0.205808	0.214261	0.198191	0.243952	0.184425	0.121323	31.7333
2014	5	12	14	0.347486	0.339587	0.340394	0.31184	0.327575	0.344254	32.1167
2014	5	12	15	0.293531	0.29633	0.303646	0.306159	0.321928	0.338644	31.1333
2014	5	12	16	0.403185	0.412666	0.398469	0.445965	0.389946	0.330564	30.95
2014	5	12	17	0.407759	0.447701	0.447517	0.587988	0.519374	0.446641	29.0833
2014	5	12	18	0.474716	0.41095	0.356207	0.186981	0.142019	0.0943577	26.8
2014	5	12	19	0.553295	0.526456	0.51986	0.432188	0.459432	0.488311	26.2167
2014	5	12	20	0.477215	0.371457	0.253083	0	-0.152003	-0.313133	26.0667
2014	5	12	21	0.579469	0.387809	0.262512	-0.285365	-0.31034	-0.336814	26.0667
2014	5	12	22	0.390775	0.397083	0.251578	0.419238	0	-0.44441	26
2014	5	12	23	0.524265	0.430677	0.337518	0.101963	0	-0.108085	26.1
2014	5	13	0	0.504902	0.448688	0.371104	0.251243	0.129283	0	25.6667
2014	5	13	1	0.398312	0.352908	0.325052	0.193434	0.192645	0.191809	25.3667
2014	5	13	2	0.38462	0.415704	0.343824	0.52488	0.270089	0	25.7833
2014	5	13	3	0.526233	0.508445	0.463982	0.445965	0.351472	0.251306	25.7333
2014	5	13	4	0.617188	0.526456	0.435425	0.207775	0.106915	0	25.9667
2014	5	13	5	0.30649	0.314744	0.273332	0.343737	0.213404	0.0752448	26.45
2014	5	13	6	0.487649	0.462547	0.419732	0.374378	0.296982	0.214938	26.2333
2014	5	13	7	0.339157	0.352908	0.325052	0.401208	0.29956	0.191809	27.6
2014	5	13	8	0.0694556	0.149842	0.044715	0.432188	0	-0.458138	29.4833
2014	5	13	9	0.197053	0.191051	0.158016	0.169972	0.0874629	0	30.3833
2014	5	13	10	0.229638	0.219729	0.170683	0.184924	0.0641303	-0.0639167	30.4333
2014	5	13	11	0.265121	0.270478	0.223709	0.289295	0.148863	0	31.4667
2014	5	13	12	0.291071	0.260159	0.215175	0.151587	0.0780025	0	32.0667
2014	5	13	13	0.204295	0.197866	0.178994	0.175287	0.133267	0.0887235	32.2667
2014	5	13	14	0.27214	0.25193	0.197549	0.180945	0.0627357	-0.0625713	32.7667
2014	5	13	15	0.38462	0.351921	0.276989	0.237071	0.0824621	-0.0814302	32.15
2014	5	13	16	0.273751	0.305993	0.253083	0.419238	0.215729	0	31.4833
2014	5	13	17	0.349831	0.329698	0.272689	0.258985	0.133267	0	30.1333
2014	5	13	18	0.364601	0.343019	0.313945	0.267219	0.222392	0.174875	28.9333
2014	5	13	19	0.343866	0.380943	0.356207	0.51117	0.378512	0.237888	27.8667
2014	5	13	20	0.414983	0.401772	0.319917	0.35537	0.148099	-0.0716182	25.9667
2014	5	13	21	0.496925	0.48474	0.48014	0.44194	0.449803	0.458138	24.9333
2014	5	13	22	0.487649	0.507482	0.507416	0.577142	0.543142	0.507101	24.8833
2014	5	13	23	0.601687	0.520883	0.45787	0.237071	0.197939	0.156458	24.7
2014	5	14	0	0.637397	0.569323	0.435425	0.330225	0.0703893	-0.205048	24.5833
2014	5	14	1	0.423566	0.414946	0.329848	0.384667	0.160465	-0.0771996	24.4333
2014	5	14	2	0.494139	0.280834	-0.038084	-0.468365	-1	-1.56356	24.1833
2014	5	14	3	0.976861	0.741826	0.806109	-0.0836981	0.4975	1.11359	24.0333
2014	5	14	4	1.05507	0.922922	0.753548	0.458764	0.208587	-0.0566117	24
2014	5	14	5	0.214138	0.380943	0.270358	0.96682	0.371969	-0.258599	24.2167
2014	5	14	6	0.417675	0.301663	0.229346	-0.105812	-0.111031	-0.116564	24.4833
2014	5	14	7	0.676343	0.7162	0.643793	0.85619	0.584962	0.297449	26.1833
2014	5	14	8	0	0.365212	0.356207	1.64796	1	0.313133	28.1
2014	5	14	9	0.154982	0.15615	0.0686216	0.160253	-0.0874629	-0.350053	30.1
2014	5	14	10	0.154982	0.189744	0.12915	0.31184	0.0824621	-0.160689	31
2014	5	14	11	0.219065	0.194886	0.141033	0.109962	0	-0.116564	31.65
2014	5	14	12	0.15106	0.197866	0.163653	0.362267	0.186413	0	32.3
2014	5	14	13	0.172597	0.151371	0.125197	0.0768179	0.0395284	0	32.7
2014	5	14	14	0.209429	0.223682	0.185005	0.273746	0.140863	0	31.7333
2014	5	14	15	0.284711	0.299383	0.262512	0.350917	0.222392	0.0861513	30.4333
2014	5	14	16	0.335142	0.295397	0.244319	0.1558	0.0801704	0	31.75
2014	5	14	17	0.257649	0.221615	0.183295	0.0950488	0.0489096	0	30.9667
2014	5	14	18	0.483839	0.430677	0.334336	0.243952	0.0641303	-0.126488	28.75
2014	5	14	19	0.690472	0.599638	0.495953	0.280601	0.14439	0	27.6667
2014	5	14	20	0.160183	0.274526	0.147839	0.676139	0.125531	-0.458138	27
2014	5	14	21	0.553295	0.376613	0.208368	-0.243952	-0.415038	-0.596396	26.5
2014	5	14	22	0.507669	0.526456	0.493227	0.592441	0.467126	0.334286	26.1833
2014	5	14	23	0.553295	0.569323	0.564575	0.625622	0.584963	0.541862	26.0833
2014	5	15	0	0.577858	0.642506	0.615498	0.869573	0.683526	0.486309	25.8333
2014	5	15	1	0.690472	0.695418	0.661826	0.71279	0.610054	0.501149	25.7667
2014	5	15	2	0.594239	0.613498	0.590935	0.681142	0.584963	0.483008	25.7
2014	5	15	3	0.608367	0.652291	0.654175	0.806567	0.736966	0.663186	25.6833
2014	5	15	4	0.598921	0.604838	0.554398	0.625622	0.473931	0.313133	25.55
2014	5	15	5	0.423566	0.430677	0.428031	0.45565	0.436099	0.415374	25.3333
2014	5	15	6	0.441732	0.430677	0.438607	0.391847	0.432959	0.476541	25.7667
2014	5	15	7	0.446705	0.347709	0.387362	0	0.280108	0.577034	27.7333
2014	5	15	8	0.145536	0.489896	0.449902	1.69941	1	0.258599	29.9167
2014	5	15	9	0.239554	0.25193	0.225218	0.295396	0.199309	0.0974517	31.9167
2014	5	15	10	0.126971	0.215153	0.202427	0.52488	0.338802	0.141551	32.25
2014	5	15	11	0.229638	0.206366	0.170683	0.124628	0.0641303	0	32.5
2014	5	15	12	0.299094	0.270478	0.223709	0.169971	0.0874628	0	32.9833
2014	5	15	13	0.278031	0.25193	0.217797	0.160254	0.108934	0.0545338	32.8167
2014	5	15	14	0.323657	0.287444	0.228136	0.160254	0.0554952	-0.0555532	32.85
2014	5	15	15	0.224984	0.256728	0.22791	0.368223	0.233199	0.0900678	32.3
2014	5	15	16	0.402235	0.350762	0.290111	0.169971	0.0874628	0	31.35
2014	5	15	17	0.355463	0.332366	0.323876	0.251243	0.266786	0.283263	27.1833
2014	5	15	18	0.496925	0.510104	0.489236	0.556392	0.475338	0.389418	27.4833
2014	5	15	19	0.36864	0.328107	0.321549	0.185742	0.23644	0.290183	26.5167
2014	5	15	20	0.358827	0.350103	0.383261	0.319462	0.427421	0.541862	25.8833
2014	5	15	21	0.296595	0.29203	0.277703	0.275994	0.243557	0.209173	26.85
2014	5	15	22	0.312942	0.307372	0.2787	0.287809	0.216811	0.141551	27.0167
2014	5	15	23	0.38755	0.347709	0.348114	0.207775	0.27684	0.350053	27.1333
2014	5	16	0	0.393112	0.386799	0.379051	0.364626	0.353637	0.341988	26.7
2014	5	16	1	0.524265	0.532764	0.485357	0.562615	0.415037	0.258599	25.9667
2014	5	16	2	0.914085	0.883157	0.796849	0.774524	0.584962	0.384019	25.5667
2014	5	16	3	0.0999097	0.317394	0.389373	1.08127	0.912537	0.733672	25.6
2014	5	16	4	0.683023	0.631857	0.574554	0.452143	0.378512	0.300459	26.55
2014	5	16	5	0.507669	0.48041	0.423041	0.384667	0.270089	0.148631	26.6833
2014	5	16	6	0.693697	0.682606	0.602659	0.643652	0.438121	0.22025	26.75
2014	5	16	7	0.459276	0.46427	0.423041	0.481812	0.357552	0.225831	27.4
2014	5	16	8	0.323657	0.369512	0.372021	0.530573	0.459432	0.384019	29.7333
2014	5	16	9	0.347486	0.323017	0.332301	0.237071	0.304854	0.376708	31.1167
2014	5	16	10	0.289684	0.313498	0.278326	0.397142	0.257798	0.110087	30.9333
2014	5	16	11	0.16252	0.158373	0.202812	0.14381	0.275634	0.415374	32.3
2014	5	16	12	0.356242	0.277294	0.229346	0	0	0	32.1667
2014	5	16	13	0.287367	0.265586	0.230715	0.189083	0.128324	0.0639167	31.9667
2014	5	16	14	0.268584	0.260159	0.215175	0.230569	0.118644	0	31.45
2014	5	16	15	0.251509	0.274526	0.250964	0.35537	0.249978	0.138258	31.5833
2014	5	16	16	0.299094	0.339587	0.280868	0.481812	0.247927	0	31.4
2014	5	16	17	0.439067	0.489896	0.463982	0.668427	0.509014	0.340029	30.4833
2014	5	16	18	0.647313	0.628543	0.535201	0.562615	0.332575	0.0887235	28.8667
2014	5	16	19	0.640462	0.615369	0.564575	0.527237	0.427421	0.321612	28.4
2014	5	16	20	0.647313	0.665103	0.605709	0.727585	0.530515	0.321612	28.05
2014	5	16	21	0.659884	0.697227	0.654175	0.828385	0.643856	0.448248	27.8667
2014	5	16	22	0.708277	0.63656	0.539502	0.384667	0.234465	0.0752448	27.1167
2014	5	16	23	0.71904	0.682606	0.671281	0.554639	0.584963	0.617107	27.4167
2014	5	17	0	0.676343	0.705203	0.697937	0.806567	0.736966	0.663186	26.8833
2014	5	17	1	0.305718	0.387809	0.405187	0.676139	0.584962	0.488311	26.7167
2014	5	17	2	0.831326	0.778385	0.655885	0.592441	0.338802	0.0699332	26.4833
2014	5	17	3	0.987228	0.911086	0.803724	0.643652	0.472069	0.290183	26.2333
2014	5	17	4	0.524265	0.45248	0.440642	0.200348	0.289507	0.384019	26.1833
2014	5	17	5	0.713477	0.705203	0.667699	0.676139	0.584962	0.488311	25.9167
2014	5	17	6	0.731416	0.682606	0.61872	0.51117	0.415037	0.313133	26.25
2014	5	17	7	0.770362	0.755789	0.712414	0.704604	0.607683	0.504942	28.7333
2014	5	17	8	0.323657	0.384631	0.337518	0.598792	0.36257	0.112165	30.3167
2014	5	17	9	0.163474	0.171646	0.159388	0.200348	0.152003	0.100756	32.0667
2014	5	17	10	0.284711	0.236957	0.195984	0.06923	0.0356239	0	32.6167
2014	5	17	11	0.215755	0.167941	0.125197	0	-0.0384741	-0.0792583	33.55
2014	5	17	12	0.366815	0.317394	0.236153	0.14381	0	-0.152444	33.5
2014	5	17	13	0.212832	0.191558	0.147839	0.116837	0.0303738	-0.0612807	32.15
2014	5	17	14	0.168674	0.187818	0.166394	0.255055	0.162271	0.0639167	32.8333
2014	5	17	15	0.357629	0.311967	0.271373	0.151587	0.115477	0.0771996	32.95
2014	5	17	16	0.375174	0.382236	0.302063	0.407043	0.169925	-0.0814302	32.7
2014	5	17	17	0.336228	0.317394	0.318123	0.251243	0.285402	0.321612	30.95
2014	5	17	18	0.446705	0.449796	0.451238	0.460652	0.459432	0.458138	29.5
2014	5	17	19	0.512351	0.530878	0.51986	0.595953	0.533432	0.467158	28.85
2014	5	17	20	0.633185	0.625563	0.607785	0.598792	0.561879	0.522749	28.5667
2014	5	17	21	0.604812	0.593693	0.564575	0.554639	0.491853	0.425298	27.75
2014	5	17	22	0.480678	0.494789	0.47533	0.54435	0.465664	0.382253	27.8667
2014	5	17	23	0.553295	0.539008	0.52208	0.48883	0.465664	0.441106	27.6167
2014	5	18	0	0.71904	0.743272	0.712414	0.828385	0.70044	0.564812	27.1167
2014	5	18	1	0.876951	0.847069	0.788284	0.742112	0.628031	0.507101	26.7833
2014	5	18	2	0.684447	0.711511	0.67433	0.806567	0.656046	0.496487	26.65
2014	5	18	3	0.97097	0.917032	0.864253	0.727585	0.671377	0.611795	26.2167
2014	5	18	4	0.178121	0.347709	0.397341	0.943358	0.793549	0.634745	25.7667
2014	5	18	5	0.356242	0.369512	0.372021	0.416121	0.400538	0.384019	25.6333
2014	5	18	6	0.987228	0.861353	0.740199	0.419238	0.293731	0.160689	26.4167
2014	5	18	7	0.592241	0.593693	0.52912	0.598792	0.415038	0.22025	29.0833
2014	5	18	8	0.307849	0.310041	0.256431	0.317737	0.163499	0	30.5333
2014	5	18	9	0.309528	0.240932	0.234727	0	0.0995357	0.205048	31.45
2014	5	18	10	0.302922	0.297976	0.258544	0.280601	0.178337	0.0699332	31.45
2014	5	18	11	0.288174	0.26087	0.215762	0.16497	0.0848889	0	32.25
2014	5	18	12	0.368262	0.300013	0.269552	0.0602963	0.0911479	0.123852	32.8333
2014	5	18	13	0.197832	0.183582	0.114673	0.133534	-0.0356239	-0.214938	32.2333
2014	5	18	14	0.312942	0.260159	0.187389	0.074769	-0.0395284	-0.160689	33.0833
2014	5	18	15	0.291071	0.29203	0.290514	0.295397	0.289507	0.283263	34.0833
2014	5	18	16	0.347486	0.288489	0.159388	0.0812715	-0.180572	-0.458138	33.65
2014	5	18	17	0.343866	0.32688	0.246452	0.267219	0.0703893	-0.138258	31.4
2014	5	18	18	0.347486	0.270478	0.253083	0	0.0824621	0.169875	28.85
2014	5	18	19	0.782933	0.682606	0.59236	0.330225	0.247927	0.160689	27.9833
2014	5	18	20	0.469192	0.682606	0.737488	1.43219	1.22239	1	27.5
2014	5	18	21	0.483839	0.430677	0.287586	0.243952	-0.0671143	-0.396857	27.2333
2014	5	18	22	0.436271	0.23281	-0.232274	-0.481812	-1.44057	-2.4569	26.6667
2014	5	18	23	0.498222	0.341763	0.172913	-0.207775	-0.415038	-0.634745	26.1167
2014	5	19	0	0.75759	0.7162	0.61872	0.570825	0.367732	0.152444	25.8333
2014	5	19	1	0.553295	0.503859	0.45787	0.330225	0.285402	0.237888	25.9
2014	5	19	2	0.601687	0.468345	0.416736	0	0.0824621	0.169875	25.8167
2014	5	19	3	0.526233	0.470777	0.373058	0.275994	0.0962152	-0.0943577	25.7167
2014	5	19	4	0.489402	0.498526	0.494068	0.530573	0.5025	0.472742	25.5167
2014	5	19	5	0.608367	0.682606	0.564575	0.943358	0.485427	0	25.2167
2014	5	19	6	0.61245	0.597358	0.523441	0.54435	0.36257	0.169875	25.85
2014	5	19	7	0.58588	0.589697	0.504047	0.603102	0.356144	0.0943577	28.5833
2014	5	19	8	0.323657	0.297976	0.246452	0.207774	0.106915	0	30.5333
2014	5	19	9	0.209429	0.237966	0.219663	0.338201	0.23816	0.132111	31.9833
2014	5	19	10	0.203464	0.231556	0.224683	0.330225	0.263034	0.191809	32.8167
2014	5	19	11	0.222479	0.236957	0.22046	0.287809	0.216811	0.141551	33.3
2014	5	19	12	0.205808	0.174161	0.120684	0.0630065	-0.0331668	-0.135115	33.1667
2014	5	19	13	0.235319	0.209062	0.183295	0.116837	0.0892674	0.0600427	33.55
2014	5	19	14	0.247577	0.219729	0.192554	0.121918	0.0931095	0.0625713	34.1167
2014	5	19	15	0.477215	0.44464	0.442056	0.330225	0.378512	0.429697	34.0333
2014	5	19	16	0.446705	0.430677	0.402259	0.374378	0.321928	0.266328	33.2167
2014	5	19	17	0.323657	0.365212	0.316143	0.51117	0.302563	0.0814302	30.5
2014	5	19	18	0.676343	0.682606	0.643793	0.704604	0.584962	0.458138	29.25
2014	5	19	19	-0.789145	-0.336965	-0.185005	1.25124	0.906891	0.541862	27.95
2014	5	19	20	0.617188	0.430677	0.397341	-0.224413	0	0.237888	26.9333
2014	5	19	21	0.455429	0.51959	0.375602	0.744945	0.231326	-0.313133	26.45
2014	5	19	22	0.323657	0.204111	0.279363	-0.215774	0.199309	0.639314	26.4
2014	5	19	23	0.503904	0.430677	0.2787	0.173479	-0.128324	-0.448248	25.9167
2014	5	20	0	0.611024	0.605528	0.538215	0.586225	0.406625	0.216242	26.1667
2014	5	20	1	0.398312	0.430677	0.439725	0.54435	0.514573	0.483008	25.2167
2014	5	20	2	0.302922	0.23579	0.336052	0	0.395929	0.81563	24.65
2014	5	20	3	0.526233	0.489896	0.504047	0.362267	0.463947	0.571732	24.85
2014	5	20	4	0.323657	0.395162	0.397341	0.646313	0.530515	0.407764	25.1167
2014	5	20	5	0.494139	0.473544	0.47088	0.401208	0.428843	0.458138	25.1833
2014	5	20	6	0.553295	0.498526	0.537522	0.306159	0.509014	0.724048	25.3833
2014	5	20	7	0.527952	0.537453	0.508046	0.570825	0.472069	0.367383	28.2833
2014	5	20	8	0.280498	0.262736	0.161188	0.200348	-0.0544479	-0.324542	30.3
2014	5	20	9	0.243767	0.25193	0.195984	0.280601	0.109624	-0.0716182	30.65
2014	5	20	10	0.247577	0.245622	0.213533	0.238755	0.152003	0.0600427	31.05
2014	5	20	11	0.233873	0.220291	0.189814	0.172588	0.110183	0.0440308	31.7
2014	5	20	12	0.216222	0.24731	0.21216	0.356501	0.20482	0.0440308	31.9
2014	5	20	13	0.247577	0.23281	0.192554	0.180945	0.0931094	0	31.8833
2014	5	20	14	0.225555	0.272712	0.225557	0.438343	0.22556	0	31.8167
2014	5	20	15	0.254201	0.2605	0.222448	0.282624	0.165059	0.0404361	30.9833
2014	5	20	16	0.33566	0.314563	0.267163	0.240462	0.143364	0.0404361	30.4333
2014	5	20	17	0.365837	0.385741	0.325426	0.45565	0.252387	0.03692	29.8
2014	5	20	18	0.370625	0.371457	0.313611	0.374378	0.210567	0.03692	29.1833
2014	5	20	19	0.336851	0.338769	0.280191	0.345504	0.177787	0	29.0333
2014	5	20	20	0.331679	0.361014	0.307227	0.464048	0.263034	0.0499509	29.0667
2014	5	20	21	0.450628	0.472114	0.406795	0.547582	0.327575	0.0943577	28.45
2014	5	20	22	0.455429	0.430677	0.385031	0.343737	0.257798	0.166699	28.6
2014	5	20	23	0.336228	0.334897	0.297968	0.330225	0.228819	0.121324	28.0667
2014	5	21	0	0.393112	0.371457	0.315722	0.295396	0.17585	0.0491253	28.0667
2014	5	21	1	0.377795	0.343019	0.291435	0.220876	0.135352	0.0446927	28.25
2014	5	21	2	0.372794	0.368491	0.337518	0.353377	0.273761	0.189364	25.3667
2014	5	21	3	0.961054	0.84385	0.753548	0.432188	0.378512	0.321612	25.05
2014	5	21	4	0.407759	0.178747	0.0936947	-0.625622	-0.473931	-0.313133	25
2014	5	21	5	0.469192	0.475612	0.491036	0.49816	0.530515	0.564812	25.0167
2014	5	21	6	0.394884	0.365212	0.356207	0.260995	0.286304	0.313133	24.9
2014	5	21	7	0.494139	0.45248	0.440642	0.306159	0.343954	0.384019	24.8333
2014	5	21	8	0.323657	0	0	-1.13679	-0.584963	0	24.8333
2014	5	21	9	0.647313	0.48041	0.416736	-0.105812	0	0.112165	25.1167
2014	5	21	10	0.553295	0.458296	0.379051	0.124628	0.0641303	0	25.6
2014	5	21	11	0.624826	0.520883	0.45787	0.1558	0.156119	0.156458	26.6167
2014	5	21	12	0.390775	0.379579	0.328422	0.340256	0.215729	0.0837241	27.8
2014	5	21	13	0.195665	0.204111	0.147839	0.233775	0.0614006	-0.121323	28.3833
2014	5	21	14	0.273751	0.23281	0.223709	0.0890131	0.133267	0.180177	28.7333
2014	5	21	15	0.349831	0.311149	0.287586	0.175287	0.175087	0.174875	28.7667
2014	5	21	16	0.412893	0.35624	0.294642	0.157257	0.08092	0	28.3667
2014	5	21	17	0.424267	0.362113	0.303764	0.14381	0.0859733	0.0246642	26.05
2014	5	21	18	0.438518	0.390577	0.337518	0.222189	0.154975	0.0837243	26.1
2014	5	21	19	0.310011	0.315284	0.28634	0.333804	0.243557	0.147892	26.3167
2014	5	21	20	0.33804	0.339587	0.312341	0.34502	0.265894	0.182017	26.1667
2014	5	21	21	0.331679	0.328589	0.340394	0.317737	0.356144	0.396857	26.0167
2014	5	21	22	0.400788	0.35918	0.419212	0.21304	0.452512	0.706363	25.2667
2014	5	21	23	0.375174	0.237966	0.389373	-0.243952	0.415037	1.11359	24.3667
2014	5	22	0	0.695126	0.622235	0.601298	0.366216	0.431716	0.501149	24.45
2014	5	22	1	0.852388	0.753693	0.767726	0.407043	0.61471	0.834846	24.9833
2014	5	22	2	0.596453	0.569323	0.54518	0.474035	0.452512	0.429697	26.3167
2014	5	22	3	0.430246	0.430677	0.455984	0.432188	0.5025	0.577034	26.4667
2014	5	22	4	0.667523	0.55969	0.590275	0.180945	0.450661	0.736572	26.35
2014	5	22	5	0.807496	0.800189	0.814077	0.774524	0.825971	0.880506	25.35
2014	5	22	6	0.501778	0.277294	0.416736	-0.51117	0.263034	1.08372	25.8667
2014	5	22	7	0.462832	0.430677	0.47088	0.317737	0.485427	0.663186	28.2667
2014	5	22	8	0.323657	0.216415	0.334336	-0.160253	0.353637	0.898383	30.4
2014	5	22	9	0.123049	0.0957792	0.0277851	0	-0.14439	-0.297449	30.45
2014	5	22	10	0.07608	0.030315	-0.0263595	-0.130427	-0.211504	-0.297449	31.2667
2014	5	22	11	0.203464	0.173716	0.156062	0.06923	0.0703893	0.0716182	31.85
2014	5	22	12	0.178121	0.15615	0.14323	0.0789819	0.0801704	0.0814302	31.8667
2014	5	22	13	0.135619	0.178747	0.147839	0.330225	0.169925	0	32.15
2014	5	22	14	0.157021	0.122223	0.119122	0	0.0506261	0.104292	32.5833
2014	5	22	15	0.280498	0.240932	0.199272	0.101963	0.0524674	0	32.9333
2014	5	22	16	0.339157	0.287444	0.256431	0.105812	0.106915	0.108085	32.1667
2014	5	22	17	0.217067	0.106777	0.0605285	-0.280601	-0.222392	-0.160689	31.1
2014	5	22	18	-1.02249	0.46427	-0.65827	5.68626	0	-6.02768	28.8667
2014	5	22	19	0.976861	0.593693	0.628896	-0.752125	0	0.797284	27.4
2014	5	22	20	0.284711	-0.209062	-0.172913	-1.94336	-1	0	26.7167
2014	5	22	21	0.200608	-0.639739	-0.123933	-3.59132	-0.710493	2.34331	26.3833
2014	5	22	22	0.529465	0.393008	0.413366	-0.0862736	0.203533	0.510741	26.2833
2014	5	22	23	0.553295	0.543959	0.553026	0.51117	0.552541	0.596396	26.1833
2014	5	23	0	0.579469	0.526456	0.541212	0.340256	0.472069	0.611795	25.9833
2014	5	23	1	0.629375	0.526456	0.504047	0.16497	0.277534	0.396857	25.8167
2014	5	23	2	0.483839	0.46427	0.47088	0.395538	0.447459	0.502497	25.6667
2014	5	23	3	0.669184	0.584666	0.553756	0.287809	0.345135	0.405904	25.5833
2014	5	23	4	0.479559	0.412128	0.500254	0.175287	0.537657	0.921785	25.4167
2014	5	23	5	0.459276	0.46427	0.54518	0.481812	0.70044	0.932194	25.2
2014	5	23	6	0.579469	0.543959	0.57587	0.419238	0.569366	0.728507	25.8333
2014	5	23	7	0.553295	0.584666	0.542704	0.694852	0.523562	0.341988	28.6
2014	5	23	8	0.229638	0.241988	0.304774	0.285365	0.440573	0.605099	30.65
2014	5	23	9	0.336228	0.261715	0.262512	0	0.129283	0.266328	32.1667
2014	5	23	10	0.123049	0.165666	0.178994	0.315352	0.280108	0.242748	32.7
2014	5	23	11	0.347486	0.339587	0.307227	0.31184	0.234465	0.152444	33.0667
2014	5	23	12	0.243767	0.173174	0.0997765	-0.074769	-0.160465	-0.251306	33.6167
2014	5	23	13	0.312942	0.243589	0.187389	0	-0.0395284	-0.0814302	33.75
2014	5	23	14	0.30117	0.234426	0.163653	0	-0.0848889	-0.174875	34.8167
2014	5	23	15	0.272796	0.212341	0.147839	0	-0.0780025	-0.160689	34.3167
2014	5	23	16	0.380698	0.29633	0.208368	0	-0.103094	-0.212377	33.9667
2014	5	23	17	0.375174	0.365212	0.219663	0.330225	-0.0614006	-0.476541	32.5667
2014	5	23	18	0.553295	0.489896	0.302063	0.267219	-0.152003	-0.596396	29.5667
2014	5	23	19	-0.983541	-0.765574	-0.712414	0	-0.222392	-0.458138	28.1167
2014	5	23	20	0.284711	0.513644	0.485357	1.31774	0.847997	0.350053	27.7
2014	5	23	21	0.69883	0.365212	0.564575	-0.806567	0.321928	1.51818	27.25
2014	5	23	22	0.489402	0.406307	0.315073	0.114451	0	-0.121323	27.3167
2014	5	23	23	0.553295	0.473544	0.318123	0.193434	-0.106915	-0.425298	27.0667
2014	5	24	0	0.154982	-0.347709	0.60003	-2.11333	1.40439	5.13332	26.0667
2014	5	24	1	0.382812	0	0.412325	-1.34457	0.465664	2.38458	25.8167
2014	5	24	2	-0.430246	0.0497333	0.0792177	1.73558	1	0.22025	25.75
2014	5	24	3	-0.160183	0	-0.0489798	0.562615	0.152003	-0.283263	25.65
2014	5	24	4	0.247577	0.149842	0.0858488	-0.193434	-0.206451	-0.22025	25.5167
2014	5	24	5	1.21815	0.876695	0.208368	-0.322617	-1.61667	-2.98842	25.1833
2014	5	24	6	-0.145536	1.12185	1.01803	5.57335	3.12102	0.521436	25.5667
2014	5	24	7	0.259764	0	-0.134829	-0.912378	-0.847997	-0.77975	27.4333
2014	5	24	8	0	1.32234	1.17291	5.96687	3.29278	0.458138	30.9
2014	5	24	9	0.217067	0.138647	0.0883135	-0.136792	-0.14439	-0.152444	32.3167
2014	5	24	10	0.145536	0.138647	0.0936948	0.114451	0	-0.121323	32.6833
2014	5	24	11	0.145536	0.113283	0.0936947	0	0	0	33.2
2014	5	24	12	0.251509	0.212341	0.16192	0.074769	0	-0.0792583	32.5167
2014	5	24	13	0.363577	0.340843	0.293202	0.260995	0.16601	0.0653215	31.8833
2014	5	24	14	0.268584	0.29203	0.2787	0.374378	0.296982	0.214938	30.5167
2014	5	24	15	0.414983	0.371457	0.319917	0.218579	0.148099	0.0733867	30.6667
2014	5	24	16	0.323657	0.277294	0.229346	0.114451	0.0588936	0	29.8667
2014	5	24	17	0.430246	0.415704	0.402957	0.364626	0.353637	0.341988	25.6833
2014	5	24	18	0.446705	0.216415	0.114673	-0.592441	-0.485427	-0.371987	24.25
2014	5	24	19	0.579469	0.526456	0.477687	0.340256	0.293731	0.244413	24.0333
2014	5	24	20	0.58342	0.55969	0.551226	0.476341	0.49304	0.510741	24.1833
2014	5	24	21	0.433933	0.376613	0.410352	0.175287	0.367732	0.571732	24.4333
2014	5	24	22	0.477215	0.48474	0.594813	0.51117	0.807355	1.12132	25.0167
2014	5	24	23	0.299094	0.19271	0.442056	-0.180945	0.70044	1.63474	25.0167
2014	5	25	0	0.0694556	-0.280834	0.044715	-1.51117	0	1.6019	24.95
2014	5	25	1	0.366815	0.216415	0.397341	-0.31184	0.452512	1.26276	25.05
2014	5	25	2	0.588778	0.458296	0.48014	0	0.283793	0.584626	25.1667
2014	5	25	3	0.455429	0.129014	0.270358	-1.01747	-0.0641303	0.946449	24.9833
2014	5	25	4	0.501778	0.468345	0.444521	0.350917	0.341037	0.330564	24.8333
2014	5	25	5	0.380698	0.152303	0.326834	-0.649896	0.229482	1.16166	24.55
2014	5	25	6	0.417675	-0.129014	0.249502	-2.04917	-0.0544479	2.06004	24.6
2014	5	25	7	0.396274	-0.0957792	0.0997765	-1.82403	-0.436099	1.03517	27.3167
2014	5	25	8	-0.07608	-0.0592196	-0.232274	0	-0.514573	-1.06004	30.3
2014	5	25	9	0.229638	0.204111	0.147839	0.114451	0	-0.121323	31.0667
2014	5	25	10	0.323657	0.301663	0.287586	0.224413	0.222392	0.22025	31.4
2014	5	25	11	0.229638	0.178747	0.147839	0	0	0	31.6667
2014	5	25	12	0.352687	0.337767	0.370287	0.285365	0.402098	0.525841	31.8167
2014	5	25	13	0.222479	0.15615	0.156935	-0.0768179	0.0384741	0.160689	31.8167
2014	5	25	14	0.284711	0.280834	0.255118	0.267219	0.201634	0.132111	32.15
2014	5	25	15	0.323657	0.289598	0.287586	0.169971	0.222392	0.277961	31.95
2014	5	25	16	0.307849	0.310041	0.30038	0.317737	0.286881	0.254173	31.55
2014	5	25	17	0.394343	0.430677	0.423041	0.558292	0.474909	0.38652	30.8167
2014	5	25	18	0.450628	0.501474	0.495109	0.680064	0.575502	0.464663	29.25
2014	5	25	19	0.419946	0.430677	0.406383	0.468365	0.381871	0.290183	29.0667
2014	5	25	20	0.420953	0.456041	0.447517	0.579279	0.495528	0.406747	29.05
2014	5	25	21	0.510901	0.529509	0.515004	0.594868	0.522421	0.445624	28.9
2014	5	25	22	0.553295	0.55969	0.523441	0.582153	0.469485	0.350053	28.85
2014	5	25	23	0.509344	0.551313	0.526491	0.69872	0.557482	0.407764	28.8
2014	5	26	0	0.465488	0.492245	0.487731	0.586225	0.527931	0.466138	28.4667
2014	5	26	1	0.465488	0.51526	0.504047	0.690077	0.573735	0.450408	28.1833
2014	5	26	2	0.512351	0.530878	0.52912	0.595953	0.559427	0.520709	27.3167
2014	5	26	3	0.629375	0.709625	0.703777	0.991491	0.838249	0.675806	26.8
2014	5	26	4	0.695126	0.705203	0.659853	0.740595	0.596103	0.442936	26.75
2014	5	26	5	0.731416	0.711511	0.67433	0.641597	0.571157	0.496487	26.5833
2014	5	26	6	0.613949	0.625563	0.624101	0.666354	0.642448	0.617107	27.2667
2014	5	26	7	0.480678	0.482484	0.47533	0.48883	0.465664	0.441106	28.7167
2014	5	26	8	0.41412	0.418124	0.405187	0.432188	0.389042	0.343306	30.1167
2014	5	26	9	0.394884	0.442981	0.441265	0.611912	0.525091	0.433058	31.3667
2014	5	26	10	0.375174	0.365212	0.341311	0.330225	0.280108	0.226982	32.2
2014	5	26	11	0.383929	0.373282	0.33302	0.335883	0.241008	0.140436	32.9167
2014	5	26	12	0.299094	0.270478	0.223709	0.169971	0.0874628	0	33.4667
2014	5	26	13	0.247577	0.258174	0.233688	0.295396	0.208587	0.116564	33.6167
2014	5	26	14	0.275264	0.263995	0.247171	0.224413	0.196397	0.166699	33.35
2014	5	26	15	0.296595	0.29203	0.294875	0.275994	0.291766	0.308485	32.85
2014	5	26	16	0.356242	0.358706	0.356207	0.36736	0.356144	0.344254	31.9
2014	5	26	17	0.412893	0.410303	0.41118	0.401208	0.408085	0.415374	31.3333
2014	5	26	18	0.537795	0.569323	0.54442	0.680064	0.556393	0.425298	29.65
2014	5	26	19	0.608367	0.63656	0.60003	0.735584	0.584963	0.425298	28.9667
2014	5	26	20	0.629375	0.682606	0.67235	0.869573	0.750022	0.623292	27.8833
2014	5	26	21	0.553295	0.493918	0.47088	0.285365	0.321928	0.360686	27.2333
2014	5	26	22	0.708277	0.711511	0.664351	0.722869	0.584962	0.438776	27.6667
2014	5	26	23	0.594239	0.613498	0.616008	0.681142	0.655352	0.628014	28.55
2014	5	27	0	0.472596	0.51959	0.53053	0.684649	0.635236	0.582856	28.7333
2014	5	27	1	0.594239	0.613498	0.599429	0.681142	0.608809	0.532134	28.5333
2014	5	27	2	0.640462	0.666467	0.638114	0.757806	0.633872	0.502497	27.45
2014	5	27	3	0.716769	0.701155	0.688508	0.646313	0.63743	0.628013	26.8167
2014	5	27	4	0.038946	0.272303	0.368897	1.09193	0.965235	0.83093	26.6333
2014	5	27	5	0.928468	0.861353	0.806109	0.625622	0.584963	0.541862	26.6
2014	5	27	6	1.02249	1.04782	0.969762	1.13679	0.874469	0.596396	27.2333
2014	5	27	7	0.352687	0.46427	0.525025	0.85619	0.836501	0.81563	30.05
2014	5	27	8	0.192504	0.23281	0.253083	0.374378	0.36257	0.350053	31.8833
2014	5	27	9	0.307849	0.263995	0.237741	0.109962	0.111031	0.112165	32.0167
2014	5	27	10	0.459276	0.447701	0.370287	0.407043	0.209453	0	30.3
2014	5	27	11	0.364601	0.379579	0.356207	0.432188	0.341037	0.244413	30.8333
2014	5	27	12	0.200608	0.221615	0.165873	0.295396	0.103094	-0.100756	32.3
2014	5	27	13	0.170482	0.132701	0.0895999	0	-0.0565835	-0.116564	32.7167
2014	5	27	14	0.10659	0.0829678	0.0686216	0	0	0	33.4667
2014	5	27	15	0.192504	0.19271	0.123933	0.193434	0	-0.205048	33.6
2014	5	27	16	0.192504	0.171646	0.123933	0.0983847	0	-0.104292	32.6
2014	5	27	17	0.160183	0.152303	0.147839	0.124628	0.125531	0.126488	31.2667
2014	5	27	18	0.366815	0.347709	0.311492	0.280601	0.211504	0.138258	29.6333
2014	5	27	19	0.74896	0.659157	0.54518	0.343737	0.176878	0	28.45
2014	5	27	20	0.876951	0.73913	0.611325	0.255055	0.131245	0	27.9667
2014	5	27	21	0.553295	0.496141	0.435425	0.295397	0.222392	0.145005	27.35
2014	5	27	22	0.895734	0.667634	0.622377	-0.133534	0.128324	0.405904	25.5167
2014	5	27	23	-0.293531	-0.593693	-0.491036	-1.64796	-0.847997	0	25.25
2014	5	28	0	0.553295	0.401772	0.356207	-0.130427	0	0.138258	25.1833
2014	5	28	1	0.530808	0.496141	0.459332	0.374378	0.330149	0.283263	25.3667
2014	5	28	2	0.426324	0.393008	0.439725	0.275994	0.463947	0.663186	25.6667
2014	5	28	3	0.419946	0.51959	0.577586	0.869573	0.862496	0.854995	25.55
2014	5	28	4	1.10659	0.639739	0.737488	-1	0.0703893	1.20505	25.4333
2014	5	28	5	0.407759	0.387809	0.356207	0.317737	0.263034	0.205048	25.2
2014	5	28	6	0.462832	0.384631	0.356207	0.109962	0.163499	0.22025	25.5167
2014	5	28	7	0.553295	0.45105	0.373058	0.0919319	0.0473057	0	27.95
2014	5	28	8	0.241291	0.239626	0.198191	0.233775	0.120294	0	30.3667
2014	5	28	9	0.117024	0.0910899	0	0	-0.211504	-0.435708	30.8333
2014	5	28	10	0.459276	0.48041	0.397341	0.554639	0.285402	0	30.8
2014	5	28	11	0.312003	0.311967	0.258024	0.31184	0.160465	0	32.2833
2014	5	28	12	0.238268	0.242859	0.230239	0.258985	0.215729	0.169875	32.9667
2014	5	28	13	0.209429	0.209062	0.185005	0.207774	0.140863	0.0699332	32.85
2014	5	28	14	0.23649	0.259031	0.22579	0.338201	0.206451	0.0667896	33.0167
2014	5	28	15	0.256699	0.272994	0.22579	0.330225	0.169925	0	32.5833
2014	5	28	16	0.37147	0.370305	0.326834	0.366216	0.24616	0.118896	32.2833
2014	5	28	17	0.481333	0.41987	0.356207	0.203993	0.130061	0.0516887	31.2333
2014	5	28	18	0.425304	0.357494	0.306275	0.119323	0.0911479	0.0612807	29.6
2014	5	28	19	0.553295	0.482484	0.399057	0.233775	0.120294	0	29.25
2014	5	28	20	0.474716	0.503859	0.45787	0.606219	0.427421	0.237888	28.55
2014	5	28	21	0.553295	0.503859	0.487731	0.330225	0.369234	0.410585	28.1
2014	5	28	22	0.62275	0.623387	0.579916	0.625621	0.5025	0.371987	27.75
2014	5	28	23	0.524265	0.473544	0.440642	0.295396	0.289507	0.283263	27.5
2014	5	29	0	0.529465	0.531655	0.488705	0.539348	0.415038	0.283263	27.9667
2014	5	29	1	0.479559	0.483215	0.464799	0.496056	0.438121	0.376708	27.35
2014	5	29	2	0.501778	0.520883	0.531409	0.587988	0.584963	0.581755	26.8833
2014	5	29	3	0.530808	0.526456	0.535201	0.51117	0.543142	0.577034	27.2333
2014	5	29	4	0.494139	0.473544	0.465963	0.401208	0.415037	0.429697	27.5333
2014	5	29	5	0.380698	0.376613	0.34902	0.362267	0.291766	0.217032	28.0833
2014	5	29	6	0.360791	0.345168	0.310156	0.290294	0.21864	0.142684	28.1
2014	5	29	7	0.375174	0.365212	0.356207	0.330225	0.321928	0.313133	29.1167
2014	5	29	8	0.375174	0.336965	0.313358	0.202764	0.201634	0.200436	30.4
2014	5	29	9	0.286865	0.279306	0.265283	0.252754	0.226276	0.198207	30.5167
2014	5	29	10	0.299094	0.294379	0.262512	0.277819	0.196397	0.110087	31.0667
2014	5	29	11	0.299094	0.282543	0.280868	0.224413	0.247927	0.272853	31.45
2014	5	29	12	0.293531	0.306951	0.271007	0.354086	0.230298	0.0990762	32.1167
2014	5	29	13	0.220515	0.242443	0.216096	0.319462	0.208108	0.0900678	32.3833
2014	5	29	14	0.200608	0.269433	0.25063	0.51117	0.341037	0.160688	31.9333
2014	5	29	15	0.279544	0.245212	0.202812	0.124628	0.0641303	0	32.0833
2014	5	29	16	0.287367	0.265586	0.219663	0.189083	0.0972971	0	31.8167
2014	5	29	17	0.461442	0.403057	0.356207	0.197989	0.16601	0.132111	30.0833
2014	5	29	18	0.501778	0.443488	0.377186	0.238755	0.152003	0.0600427	29.3167
2014	5	29	19	0.553295	0.471659	0.390103	0.184924	0.0951571	0	29.1
2014	5	29	20	0.534059	0.473544	0.402957	0.260995	0.16601	0.0653215	29.0667
2014	5	29	21	0.430246	0.368491	0.318123	0.151587	0.115477	0.0771996	29
2014	5	29	22	0.498222	0.430677	0.356207	0.193434	0.0995357	0	28.1667
2014	5	29	23	1.02249	0.948192	0.866638	0.687243	0.584963	0.476541	27.3
2014	5	30	0	0.553295	0.647092	0.643793	0.976538	0.807355	0.628013	27.0833
2014	5	30	1	1.02249	0.891668	0.827087	0.432188	0.473931	0.518181	26.5333
2014	5	30	2	0	0.430677	0.513142	1.94336	1.44057	0.907598	26.2
2014	5	30	3	-0.483839	-0.280834	0	0.432188	0.874469	1.34331	26.2
2014	5	30	4	0.430246	0.221615	0.183295	-0.51117	-0.263034	0	25.9833
2014	5	30	5	1.47017	1.23579	-0.318123	0.412582	-3.5502	-7.75091	25.8667
2014	5	30	6	0.0638929	0.978936	0.690543	4.19288	1.82312	-0.688918	26.1667
2014	5	30	7	-0.553295	1.1436	0.885327	7.10366	3.48543	-0.350053	27.4167
2014	5	30	8	0.0550726	-0.149842	-0.52912	-0.869573	-1.58496	-2.34331	31.2333
2014	5	30	9	0.178121	0.168962	0.139746	0.136792	0.0703893	0	32.05
2014	5	30	10	0.200608	0.120636	0.12915	-0.160253	0	0.169875	33.0167
2014	5	30	11	0.229638	0.209062	0.196819	0.136792	0.137504	0.138258	30.3667
2014	5	30	12	0.0940186	-0.0829677	0.0605285	-0.704604	0	0.74691	30.9833
2014	5	30	13	0.0798902	0.0621853	0.0753393	0	0.0671143	0.138258	32.0833
2014	5	30	14	0.241291	0.239626	0.237741	0.233775	0.231326	0.228729	31.2
2014	5	30	15	0.284711	0.261715	0.247616	0.180945	0.180572	0.180177	31.1333
2014	5	30	16	0.284711	0.241988	0.216461	0.0919319	0.0931094	0.0943577	30.8833
2014	5	30	17	0.352687	0.317394	0.279363	0.193434	0.146841	0.0974517	29.9833
2014	5	30	18	0.390775	0.3239	0.299049	0.0890131	0.133267	0.180177	29.45
2014	5	30	19	0.617188	0.548259	0.47088	0.306159	0.206451	0.100756	28.6167
2014	5	30	20	0.407759	0.317394	0.397341	0	0.378512	0.77975	27.4
2014	5	30	21	0.553295	0.371457	0.307227	-0.267219	-0.137504	0	26.7833
2014	5	30	22	0.416118	0.262736	0.180583	-0.275994	-0.245112	-0.212377	26.4333
2014	5	30	23	0.474716	0.520883	0.372021	0.683037	0.186413	-0.340029	26.0167
2014	5	31	0	0.366815	0.216415	0.208368	-0.31184	-0.0780025	0.169875	25.7167
2014	5	31	1	0.393112	0.213084	0.044715	-0.419238	-0.584962	-0.760637	25.45
2014	5	31	2	0.341201	0.146877	0	-0.535656	-0.616671	-0.702551	25.1333
2014	5	31	3	0.341201	0.265586	0.241534	0	0.0614006	0.126488	25.3
2014	5	31	4	0.289684	0.0731827	0.0605285	-0.687243	-0.353637	0	25.2167
2014	5	31	5	0.393112	0.430677	0.400922	0.562615	0.415038	0.258599	25.4667
2014	5	31	6	0.323657	0.221615	0.156935	-0.136792	-0.14439	-0.152444	25.45
2014	5	31	7	0.58588	0.569323	0.564575	0.51117	0.526069	0.541862	27.4167
2014	5	31	8	0.305718	0.29203	0.241534	0.243952	0.125531	0	29.2833
2014	5	31	9	0.407759	0.390576	0.323041	0.330225	0.169925	0	30.3333
2014	5	31	10	0.268584	0.243589	0.187389	0.1558	0.0406419	-0.0814302	31.3667
2014	5	31	11	0.221616	0.226565	0.215175	0.243951	0.203533	0.160689	32.25
2014	5	31	12	0.295645	0.300013	0.258956	0.315352	0.192645	0.0625713	32.3333
2014	5	31	13	0.323657	0.283003	0.246452	0.140213	0.106915	0.0716182	31.3667
2014	5	31	14	0.280498	0.262736	0.251578	0.200348	0.199309	0.198207	31.15
2014	5	31	15	0.390775	0.361568	0.328422	0.258985	0.215729	0.169875	30.6667
2014	5	31	16	0.483839	0.430677	0.356207	0.243952	0.125531	0	28.9667
2014	5	31	17	-0.483839	-0.25193	-0.208368	0.562615	0.289507	0	27.9333
2014	5	31	18	0.553295	0.498526	0.429746	0.306159	0.206451	0.100756	27.3
2014	5	31	19	0.702734	0.56197	0.584343	0.0675616	0.370369	0.691357	25.0167
2014	5	31	20	0.483839	0.376613	0.287586	0	-0.0671143	-0.138258	24.2667
2014	5	31	21	0.553295	0.539964	0.523441	0.49314	0.469485	0.44441	24.5333
2014	5	31	22	0.588778	0.510104	0.548762	0.233775	0.476438	0.733672	24.7167
2014	5	31	23	1.02249	0.920573	0.847243	0.562615	0.530515	0.496487	24.8
2014	6	1	0	0.229638	0.357494	0.383992	0.806566	0.662965	0.510741	24.7167
2014	6	1	1	0.0591556	0	0.167234	-0.207775	0.36257	0.96716	24.7333
2014	6	1	2	0.676343	0.526456	0.504047	0	0.192645	0.396857	24.9
2014	6	1	3	0.417675	0.325112	0.287586	0	0.0524674	0.108085	24.9833
2014	6	1	4	0.439067	0.45105	0.405187	0.49314	0.343954	0.185811	25.1333
2014	6	1	5	0.686643	0.602322	0.594813	0.306159	0.428843	0.558894	25.4167
2014	6	1	6	0.690472	0.468345	0.495953	-0.31184	0.14439	0.628013	25.6
2014	6	1	7	0.519322	0.404233	0.435425	0	0.283793	0.584626	27.0667
2014	6	1	8	0.289684	0.25193	0.323041	0.119323	0.383329	0.663186	29.2333
2014	6	1	9	0.195665	0.204111	0.227057	0.233775	0.283793	0.336814	29.9167
2014	6	1	10	0.229638	0.216415	0.193891	0.169972	0.129283	0.0861513	30.65
2014	6	1	11	0.281635	0.312596	0.270358	0.421342	0.249978	0.0683251	30.45
2014	6	1	12	0.41412	0.365212	0.302063	0.193434	0.0995357	0	30.7333
2014	6	1	13	0.38462	0.351921	0.304774	0.237071	0.160465	0.0792583	31.0667
2014	6	1	14	0.368262	0.313094	0.269552	0.119323	0.0911479	0.0612807	30.85
2014	6	1	15	0.332194	0.333225	0.294642	0.336846	0.226771	0.110087	30.6
2014	6	1	16	0.422142	0.361014	0.307227	0.146312	0.0995357	0.0499509	29.8333
2014	6	1	17	0.477215	0.409125	0.344393	0.169972	0.104337	0.0347609	28.4167
2014	6	1	18	0.391633	0.341763	0.302063	0.166604	0.140178	0.112165	27.75
2014	6	1	19	0.553295	0.498526	0.429746	0.306159	0.206451	0.100756	26.1833
2014	6	1	20	0.366815	0.332736	0.287586	0.21304	0.14439	0.0716182	26.25
2014	6	1	21	0.514349	0.430677	0.3683	0.136792	0.104337	0.0699332	26.55
2014	6	1	22	0.385429	0.374663	0.338174	0.336846	0.252766	0.163638	27.25
2014	6	1	23	0.402235	0.350762	0.30009	0.169971	0.115477	0.0577108	27.4833
2014	6	2	0	0.368262	0.386277	0.328914	0.449549	0.257798	0.0545338	27.6167
2014	6	2	1	0.401595	0.354499	0.336052	0.189083	0.217591	0.247811	27.6333
2014	6	2	2	0.553295	0.390577	0.542704	-0.180945	0.523562	1.27037	26.0167
2014	6	2	3	0.360791	0.334897	0.424829	0.243952	0.540568	0.854995	25.7167
2014	6	2	4	0.396274	0.360261	0.485357	0.233775	0.646363	1.08372	25.3833
2014	6	2	5	0.474716	0.503859	0.531409	0.606219	0.633872	0.663186	25.3
2014	6	2	6	0.396274	0.384631	0.499438	0.343737	0.685891	1.04859	25.3
2014	6	2	7	0.521987	0.539964	0.577586	0.603102	0.678072	0.757543	27.25
2014	6	2	8	0.455429	0.418611	0.346228	0.289295	0.148863	0	27.75
2014	6	2	9	0.152507	0.118709	0.180583	0	0.231326	0.476541	29.9
2014	6	2	10	0.257649	0.221615	0.216461	0.0950488	0.142019	0.191809	30.3333
2014	6	2	11	0.23649	0.28665	0.258956	0.46283	0.29956	0.126488	30.9167
2014	6	2	12	0.209428	0.209062	0.199731	0.207775	0.182203	0.155097	30.5167
2014	6	2	13	0.323657	0.280834	0.232274	0.130427	0.0671141	0	30.1167
2014	6	2	14	0.358827	0.330685	0.289566	0.231841	0.164387	0.0928829	29.7667
2014	6	2	15	0.323657	0.29203	0.249502	0.180945	0.115477	0.0460786	31.4
2014	6	2	16	0.423566	0.409612	0.34757	0.360601	0.210218	0.0508048	31.4
2014	6	2	17	0.472048	0.410303	0.347851	0.193434	0.123382	0.0491253	30.4833
2014	6	2	18	0.347486	0.350393	0.29859	0.360601	0.210218	0.0508048	28.8333
2014	6	2	19	0.407759	0.387809	0.320752	0.317737	0.163499	0	28.5833
2014	6	2	20	0.396274	0.360261	0.308144	0.233775	0.148863	0.0588536	28.4667
2014	6	2	21	0.432903	0.405312	0.335229	0.308407	0.158698	0	28.35
2014	6	2	22	0.494139	0.445297	0.391663	0.273746	0.206451	0.135115	28.3
2014	6	2	23	0.421522	0.45712	0.419212	0.582153	0.415037	0.237888	27.85
2014	6	3	0	0.667523	0.597358	0.564575	0.350917	0.378512	0.407764	27.05
2014	6	3	1	0.577858	0.537453	0.531409	0.395538	0.447459	0.502497	26.7167
2014	6	3	2	0.553295	0.526456	0.535201	0.432188	0.5025	0.577034	26.3
2014	6	3	3	0.617188	0.569323	0.59236	0.401208	0.547488	0.702551	26.0333
2014	6	3	4	0.382812	0.539964	0.638114	1.09193	1.09954	1.1076	25.4333
2014	6	3	5	0.360791	0.360261	0.424829	0.358403	0.540568	0.733672	24.95
2014	6	3	6	0.396274	0.430677	0.455984	0.551511	0.563901	0.577034	25.3333
2014	6	3	7	0.284711	0.317394	0.304774	0.432188	0.341037	0.244413	28.4
2014	6	3	8	0.31714	0.332366	0.289373	0.385845	0.239188	0.0837241	29.15
2014	6	3	9	0.315553	0.294379	0.29859	0.220009	0.267933	0.318735	29.45
2014	6	3	10	0.297483	0.258575	0.224683	0.121918	0.0931095	0.0625713	30.4333
2014	6	3	11	0.291723	0.263995	0.237741	0.166604	0.140178	0.112165	30.5
2014	6	3	12	0.202939	0.229737	0.208368	0.32386	0.21818	0.106155	31.55
2014	6	3	13	0.178121	0.236957	0.232274	0.443608	0.330149	0.209876	31.7833
2014	6	3	14	0.223747	0.25193	0.228136	0.350917	0.236067	0.114322	31.8667
2014	6	3	15	0.212832	0.216415	0.188973	0.228999	0.145851	0.0577108	31.75
2014	6	3	16	0.215755	0.230126	0.214241	0.280601	0.211504	0.138258	32.1667
2014	6	3	17	0	0.166682	0.13786	0.752125	0.387023	0	31.75
2014	6	3	18	0.446705	0.456041	0.416736	0.48883	0.36257	0.228729	29.25
2014	6	3	19	0.489402	0.430677	0.394291	0.224413	0.222392	0.22025	28.1
2014	6	3	20	0.731416	0.656162	0.605709	0.391847	0.378512	0.364376	27.3167
2014	6	3	21	0.914085	0.861353	0.86935	0.676139	0.788496	0.907598	26.7333
2014	6	3	22	0.949568	0.924594	0.895709	0.836877	0.798366	0.757543	26.75
2014	6	3	23	-0.0339726	0.0957792	0.147839	0.551511	0.476438	0.396857	26.0833
2014	6	4	0	0.782933	0.73234	0.61872	0.554639	0.321928	0.0752448	26.1167
2014	6	4	1	0.58588	0.526456	0.504047	0.317737	0.356144	0.396857	25.7667
2014	6	4	2	0.407759	0.456041	0.47088	0.625622	0.584963	0.541862	25.5167
2014	6	4	3	0.489402	0.430677	0.429746	0.224413	0.321928	0.425298	25.3667
2014	6	4	4	0.653204	0.654359	0.564575	0.658414	0.40439	0.135115	25.6
2014	6	4	5	0.581306	0.551313	0.513142	0.445965	0.389946	0.330564	25.6
2014	6	4	6	0.433933	0.413173	0.397341	0.340256	0.331206	0.321612	25.5167
2014	6	4	7	0.439067	0.470777	0.491036	0.582153	0.584963	0.587941	28.3333
2014	6	4	8	0.352687	0.317394	0.279363	0.193434	0.146841	0.0974517	30.9833
2014	6	4	9	0.178121	0.178747	0.208368	0.180945	0.263034	0.350053	31.6
2014	6	4	10	0.241291	0.239626	0.198191	0.233775	0.120294	0	31.8333
2014	6	4	11	0.145536	0.153383	0.126861	0.180945	0.0931094	0	32.9333
2014	6	4	12	0.178121	0.205884	0.183295	0.303396	0.192645	0.0752448	32.9
2014	6	4	13	0.160182	0.161243	0.133362	0.16497	0.0848889	0	32.95
2014	6	4	14	0.165745	0.184693	0.167234	0.251243	0.169925	0.0837241	33.5167
2014	6	4	15	0.366815	0.317394	0.262512	0.14381	0.0740006	0	33.9333
2014	6	4	16	0.323657	0.274526	0.227057	0.101963	0.0524674	0	33.4333
2014	6	4	17	0.426324	0.373282	0.308737	0.186981	0.0962152	0	32.7
2014	6	4	18	0.398312	0.310041	0.218347	0	-0.106915	-0.22025	29.8
2014	6	4	19	0	0.0731827	-0.0331662	0.330225	-0.0931094	-0.541862	28.3333
2014	6	4	20	1.14554	0.113283	0.0936948	-3.51234	-1.80735	0	27.7667
2014	6	4	21	-0.209428	0.728652	0.638114	4.02351	2.16993	0.205048	27.35
2014	6	4	22	1.18569	0.978936	0.835582	0.252754	0.202817	0.149881	27.35
2014	6	4	23	-0.323657	-0.113283	0	0.625622	0.584963	0.541862	27.4333
2014	6	5	0	0.464511	0.477889	0.476261	0.52488	0.4975	0.468476	27.05
2014	6	5	1	0.41683	0.374997	0.29384	0.228067	0.0715532	-0.0943577	26.6667
2014	6	5	2	0.570462	0.541704	0.466392	0.440697	0.278301	0.106155	25.7
2014	6	5	3	#DIV/0!	#DIV/0!	#DIV/0!	0	-0.115477	-0.237888	25.5167
2014	6	5	4	-0.375174	-0.178747	0.114673	0.51117	1	1.51818	25.4833
2014	6	5	5	#NUM!	#NUM!	#NUM!	#DIV/0!	#DIV/0!	#DIV/0!	25.5
2014	6	5	6	0.423566	-0.138647	0.52912	-2.11333	0.719892	3.72323	25.4667
2014	6	5	7	0.375174	0	0.0936948	-1.31774	-0.415037	0.541862	26.6167
2014	6	5	8	0.455429	0.430677	0.394291	0.343737	0.283793	0.22025	29.35
2014	6	5	9	0.407759	0.430677	0.423041	0.51117	0.450661	0.38652	30.4667
2014	6	5	10	0.345527	0.332736	0.311492	0.287809	0.249978	0.209876	31.8833
2014	6	5	11	0.212094	0.242859	0.244319	0.350917	0.302563	0.251306	32.9833
2014	6	5	12	0.315027	0.271656	0.213864	0.119323	0.0310269	-0.0625713	33.15
2014	6	5	13	0.168674	0.160198	0.187809	0.130427	0.222393	0.31988	32.3
2014	6	5	14	0.323657	0.323017	0.267163	0.320769	0.165059	0	32.2667
2014	6	5	15	0.486177	0.420573	0.356207	0.190152	0.121306	0.0483264	31.7
2014	6	5	16	0.317722	0.274526	0.234347	0.122808	0.083658	0.0421569	30.6167
2014	6	5	17	0.308736	0.274526	0.311492	0.154369	0.316474	0.488311	27.8833
2014	6	5	18	0.441732	0.45712	0.484114	0.51117	0.560715	0.613235	27.6667
2014	6	5	19	0.414983	0.371457	0.379051	0.218579	0.314109	0.415374	27.35
2014	6	5	20	0.440681	0.361568	0.313945	0.0836981	0.0848889	0.0861513	27.7
2014	6	5	21	0.501778	0.449796	0.372021	0.267219	0.137504	0	27.15
2014	6	5	22	-1.10659	-0.861353	-0.712414	0	0	0	26.5833
2014	6	5	23	0.293531	0.0654642	0.103124	-0.735584	-0.241008	0.283263	26.3667
2014	6	6	0	0.62275	0.557922	0.48014	0.330225	0.222392	0.108085	26.0667
2014	6	6	1	0.419946	0.454126	0.478726	0.574177	0.584962	0.596396	25.6833
2014	6	6	2	0.553295	0.508445	0.516736	0.350917	0.450661	0.556395	25.7167
2014	6	6	3	0.530808	0.46427	0.435425	0.230569	0.263034	0.297449	25.6667
2014	6	6	4	0.469192	0.387809	0.389373	0.101963	0.245112	0.396857	25.5833
2014	6	6	5	0.596453	0.682606	0.667699	0.985205	0.796467	0.596396	25.9167
2014	6	6	6	0.58342	0.57881	0.537522	0.562615	0.454566	0.340029	26.5
2014	6	6	7	0.398312	0.373282	0.385581	0.285365	0.36257	0.44441	28.4333
2014	6	6	8	0.372049	0.325112	0.305619	0.160254	0.185556	0.212377	29.2167
2014	6	6	9	0.354362	0.310041	0.265526	0.154369	0.104969	0.0526033	29.8667
2014	6	6	10	0.250373	0.25193	0.243222	0.257398	0.230298	0.20157	30.4167
2014	6	6	11	0.259764	0.26766	0.229873	0.295396	0.17585	0.0491253	31.0167
2014	6	6	12	0.362987	0.328589	0.280868	0.207775	0.13245	0.0526033	31.7667
2014	6	6	13	0.375174	0.365212	0.311492	0.330225	0.196397	0.0545338	30.9667
2014	6	6	14	0.272796	0.274526	0.239149	0.280601	0.178337	0.0699332	32.1833
2014	6	6	15	0.251509	0.244211	0.227057	0.218579	0.182864	0.145005	32.1667
2014	6	6	16	0.375174	0.336965	0.2787	0.202764	0.104337	0	31.5167
2014	6	6	17	0.268584	0.276299	0.241534	0.303396	0.192645	0.0752448	30.4167
2014	6	6	18	0.345527	0.332736	0.287586	0.287809	0.182864	0.0716182	28.9833
2014	6	6	19	0.413441	0.360261	0.308144	0.173479	0.117837	0.0588536	28.95
2014	6	6	20	0.460834	0.400847	0.339892	0.190152	0.121306	0.0483264	28.7833
2014	6	6	21	0.454272	0.376613	0.320752	0.103852	0.0794344	0.0535512	28.8
2014	6	6	22	0.446705	0.384631	0.318123	0.166604	0.0857298	0	28.8167
2014	6	6	23	0.413441	0.372566	0.308144	0.228999	0.117837	0	28.8
2014	6	7	0	0.553295	0.503859	0.435425	0.330225	0.222392	0.108085	28.75
2014	6	7	1	0.480678	0.430677	0.367259	0.255055	0.162271	0.0639167	28.4833
2014	6	7	2	0.461442	0.41702	0.356207	0.260995	0.16601	0.0653215	28.5333
2014	6	7	3	0.421522	0.403057	0.388675	0.338201	0.329308	0.31988	27.3
2014	6	7	4	0.407759	0.417595	0.416736	0.452143	0.432959	0.412624	26.8833
2014	6	7	5	0.352687	0.344413	0.336812	0.315352	0.308122	0.300459	26.4333
2014	6	7	6	0.396274	0.40808	0.432796	0.449549	0.498806	0.551021	26.9833
2014	6	7	7	0.377795	0.333533	0.283707	0.178071	0.113657	0.0453751	27.4833
2014	6	7	8	0.366815	0.376613	0.334336	0.411028	0.275634	0.132111	28.9333
2014	6	7	9	0.345527	0.317394	0.311492	0.218579	0.249978	0.283263	29.3833
2014	6	7	10	0.397392	0.35624	0.303901	0.211699	0.13493	0.0535512	29.25
2014	6	7	11	0.239554	0.230865	0.241534	0.200348	0.245112	0.292565	29.85
2014	6	7	12	0.165745	0.129014	0.13786	0	0.0874629	0.180177	30.4667
2014	6	7	13	0.133348	0.103797	0	0	-0.241008	-0.496487	30.45
2014	6	7	14	0.214138	0.26766	0.221379	0.45565	0.234465	0	31.4
2014	6	7	15	0.0694556	0.149842	0.044715	0.432188	0	-0.458138	30.2833
2014	6	7	16	0.229638	0.25193	0.208368	0.330225	0.169925	0	29.7167
2014	6	7	17	0.323657	0.317394	0.208368	0.295397	0	-0.313133	30.55
2014	6	7	18	0.629375	0.593693	0.449902	0.468365	0.125531	-0.237888	28.4667
2014	6	7	19	0.519322	0.503859	0.397341	0.449549	0.176878	-0.112165	27.1333
2014	6	7	20	1	0.834909	0.712414	0.255055	0.192645	0.126488	26.9
2014	6	7	21	0.686643	0.602322	0.515595	0.306159	0.206451	0.100756	26.8167
2014	6	7	22	1.21815	1	0.827087	0.233775	0.120294	0	26.6
2014	6	7	23	0.446705	0.569323	0.542704	1	0.716207	0.415374	26.2333
2014	6	8	0	1.60837	0.0731827	0.249502	-5.3189	-2.20645	1.09288	25.8167
2014	6	8	1	-0.352687	0.25193	0.526491	2.37555	2.11548	1.83979	25.4333
2014	6	8	2	0.676343	0.274526	-0.302063	-1.13679	-2.07039	-3.06004	25.2
2014	6	8	3	0.601687	0.390577	0.249502	-0.350917	-0.387023	-0.425298	25.2
2014	6	8	4	0.686643	0.534473	0.442056	0	0	0	25.1333
2014	6	8	5	0.686643	0.602322	0.515595	0.306159	0.206451	0.100756	25.2
2014	6	8	6	0.634541	0.569323	0.513142	0.340256	0.293731	0.244413	26
2014	6	8	7	0.647313	0.69963	0.667699	0.883384	0.704544	0.514966	28.55
2014	6	8	8	0.417675	0.41095	0.372021	0.387328	0.289507	0.185811	30.85
2014	6	8	9	0.209429	0.237966	0.230715	0.338201	0.269187	0.196028	31.5
2014	6	8	10	0.164318	0.127903	0.0936947	0	-0.0339475	-0.0699332	31.9
2014	6	8	11	0.284711	0.236957	0.183295	0.06923	0	-0.0733867	32.6833
2014	6	8	12	0.336228	0.280834	0.247616	0.0862736	0.0874629	0.0887235	33.6333
2014	6	8	13	0.357629	0.311967	0.200866	0.151587	-0.0824621	-0.330564	33.5667
2014	6	8	14	0.41412	0.307372	0.20147	-0.0675616	-0.182864	-0.305089	32.35
2014	6	8	15	0.441732	0.35918	0.230239	0.06923	-0.152003	-0.38652	33.75
2014	6	8	16	0.382812	0.312596	0.208368	0.0659721	-0.106915	-0.290183	33.4333
2014	6	8	17	0.323657	0.268954	0.193891	0.0768179	-0.0406419	-0.165154	31.7833
2014	6	8	18	0.323657	0.25193	0.236153	0	0.0780025	0.160689	29.3167
2014	6	8	19	0.914085	0.838757	0.712414	0.574177	0.347923	0.108085	27.7667
2014	6	8	20	0.407759	0.647092	0.564575	1.48771	0.847997	0.169875	27.1667
2014	6	8	21	-0.617188	0.0460459	-0.134829	2.37555	0.736966	-1	26.5167
2014	6	8	22	0.38755	0.347709	0.356207	0.207775	0.29956	0.396857	26.55
2014	6	8	23	0.188694	0.0777683	-0.0354553	-0.31184	-0.440573	-0.577034	26
2014	6	9	0	0.284711	0.120636	0	-0.45565	-0.514573	-0.577034	25.7
2014	6	9	1	0.160183	0.124684	0.188973	0	0.241008	0.496487	25.8333
2014	6	9	2	0.178121	0.030315	-0.0541446	-0.48883	-0.473931	-0.458138	25.2833
2014	6	9	3	0.278031	-0.178747	0.377186	-1.7831	0.556393	3.03636	25.5333
2014	6	9	4	0.423566	0.209062	0.0936948	-0.54435	-0.5025	-0.458138	25.2333
2014	6	9	5	-0.07608	-0.124684	-0.103124	-0.295397	-0.152003	0	25.3167
2014	6	9	6	0.341201	-0.0428677	-0.391663	-1.39185	-1.71621	-2.06004	25.5167
2014	6	9	7	0	-0.430677	1.0578	-1.94336	2.96963	8.1776	26.8333
2014	6	9	8	0.423566	0.329698	0.272689	0	0	0	29.8167
2014	6	9	9	0.165745	0	-0.318123	-0.582153	-1.19265	-1.83979	32.4167
2014	6	9	10	0.160183	0.124684	0.103124	0	0	0	32.6167
2014	6	9	11	0.204295	0.197866	0.163653	0.175287	0.0901978	0	32.8833
2014	6	9	12	0.170482	0.15615	0.12915	0.105812	0.0544479	0	32.7167
2014	6	9	13	0.200608	0.178747	0.12915	0.101963	0	-0.108085	33.5
2014	6	9	14	0.247577	0.23281	0.176239	0.180945	0.0473057	-0.0943577	34.1
2014	6	9	15	0.42747	0.376613	0.311492	0.197989	0.10188	0	33.7333
2014	6	9	16	0.407759	0.376613	0.311492	0.267219	0.137504	0	32.9667
2014	6	9	17	0.307849	0.287444	0.247171	0.215774	0.137504	0.0545338	31.6333
2014	6	9	18	0.489402	0.430677	0.356207	0.224413	0.115477	0	30.1833
2014	6	9	19	0.499461	0.430677	0.367259	0.189083	0.128324	0.0639167	29.6333
2014	6	9	20	0.469192	0.405312	0.356207	0.180945	0.152003	0.121323	29.55
2014	6	9	21	0.457005	0.44464	0.390103	0.401208	0.269187	0.129238	29.45
2014	6	9	22	0.731416	0.652291	0.552191	0.374378	0.228269	0.0733867	29.1167
2014	6	9	23	0.553295	0.521766	0.45439	0.411028	0.275634	0.132111	27.5667
2014	6	10	0	0.443018	0.378433	0.321935	0.151587	0.103094	0.0516887	26.3167
2014	6	10	1	0.530808	0.526456	0.554969	0.51117	0.598637	0.691357	26
2014	6	10	2	0.530808	0.526456	0.554969	0.51117	0.598637	0.691357	26.2
2014	6	10	3	0.369283	0.373282	0.426715	0.387328	0.530515	0.682298	26.2667
2014	6	10	4	0.446705	0.486356	0.508046	0.625622	0.61891	0.611795	26.0667
2014	6	10	5	0.530808	0.357494	0.326834	-0.251243	-0.0418201	0.180177	25.5167
2014	6	10	6	0.464511	0.343019	0.299049	-0.0836981	0	0.0887235	25.6833
2014	6	10	7	0.369283	0.393008	0.439725	0.476341	0.567041	0.663186	27.7333
2014	6	10	8	0.396274	0.40808	0.485357	0.449549	0.646363	0.854995	30.1333
2014	6	10	9	0.368262	0.338458	0.319485	0.233775	0.231326	0.228729	31.1167
2014	6	10	10	0.29053	0.256961	0.228845	0.139053	0.117357	0.0943577	31.5667
2014	6	10	11	0.279907	0.268281	0.228523	0.227449	0.135655	0.0383492	31.7833
2014	6	10	12	0.273751	0.288489	0.245895	0.340256	0.195551	0.0421569	31.4833
2014	6	10	13	0.335142	0.303738	0.258024	0.193433	0.118644	0.039365	31.3333
2014	6	10	14	0.293531	0.29203	0.255614	0.286756	0.187086	0.0814302	31.3833
2014	6	10	15	0.309528	0.333533	0.306551	0.417847	0.30117	0.177486	31.6333
2014	6	10	16	0.27166	0.34047	0.297412	0.582153	0.343954	0.0914537	31.9833
2014	6	10	17	0.494139	0.430677	0.356207	0.207775	0.106915	0	30.8
2014	6	10	18	0.454272	0.409612	0.356207	0.252754	0.17897	0.100756	29.9667
2014	6	10	19	0.38755	0.380134	0.314404	0.354086	0.182203	0	29.75
2014	6	10	20	0.450628	0.397678	0.328914	0.211699	0.108934	0	29.5667
2014	6	10	21	0.498222	0.430677	0.356207	0.193434	0.0995357	0	29.4667
2014	6	10	22	0.461442	0.469932	0.399057	0.49975	0.286304	0.0600427	29.4167
2014	6	10	23	0.446705	0.460992	0.439083	0.51117	0.425306	0.334286	28.5167
2014	6	11	0	0.510136	0.462547	0.40764	0.295397	0.222392	0.145005	28.1667
2014	6	11	1	0.491063	0.460992	0.439083	0.35537	0.345135	0.334286	28.45
2014	6	11	2	0.349831	0.329698	0.287586	0.258985	0.175087	0.0861513	29.2
2014	6	11	3	0.407759	0.376613	0.31922	0.267219	0.159199	0.0446927	29.2333
2014	6	11	4	0.382812	0.380943	0.365996	0.374379	0.335603	0.294499	29.1167
2014	6	11	5	0.441732	0.444039	0.448037	0.452143	0.459432	0.467158	27.8667
2014	6	11	6	0.391633	0.387809	0.405187	0.374378	0.429684	0.488311	27.7833
2014	6	11	7	0.402235	0.386277	0.398702	0.330225	0.392317	0.458138	29.3167
2014	6	11	8	0.323657	0.297976	0.304254	0.207774	0.269187	0.334286	31.0833
2014	6	11	9	0.378192	0.361014	0.332301	0.300681	0.249359	0.194956	31.9
2014	6	11	10	0.340462	0.322659	0.298405	0.26013	0.222392	0.182389	31.6833
2014	6	11	11	0.329298	0.306727	0.286021	0.227449	0.207805	0.186981	32.1667
2014	6	11	12	0.268584	0.25193	0.230715	0.193434	0.162271	0.129238	32.2833
2014	6	11	13	0.328857	0.379927	0.325052	0.559303	0.318176	0.0625713	32.4167
2014	6	11	14	0.312003	0.2841	0.244319	0.186094	0.121991	0.0540383	31.8833
2014	6	11	15	0.323657	0.358065	0.312864	0.478917	0.293359	0.0966593	31.6667
2014	6	11	16	0.385214	0.328308	0.279153	0.128435	0.0874629	0.0440308	29.7167
2014	6	11	17	0.463257	0.383355	0.328041	0.10271	0.083658	0.0634618	28.7833
2014	6	11	18	0.511742	0.439617	0.374497	0.18629	0.126448	0.0630133	29.0333
2014	6	11	19	0.396274	0.334897	0.285484	0.119323	0.0852473	0.0491253	29.35
2014	6	11	20	0.332194	0.309324	0.265817	0.228999	0.145851	0.0577108	29.4833
2014	6	11	21	0.323657	0.290776	0.260852	0.175286	0.147342	0.117719	29.5
2014	6	11	22	0.375174	0.382236	0.368897	0.407043	0.357552	0.305089	29.3333
2014	6	11	23	0.351185	0.333533	0.3494	0.271535	0.346176	0.425298	29.2
2014	6	12	0	0.356242	0.347709	0.331535	0.317737	0.286881	0.254173	29
2014	6	12	1	0.385429	0.362827	0.356207	0.28344	0.303392	0.324542	28.95
2014	6	12	2	0.529465	0.515924	0.511549	0.468365	0.479168	0.490619	27.7
2014	6	12	3	0.553295	0.468345	0.356207	0.169972	0	-0.180177	26.4
2014	6	12	4	0.469192	0.387809	0.320752	0.101963	0.0524674	0	25.95
2014	6	12	5	0.323657	0.360261	0.374241	0.48883	0.465664	0.441106	26.3667
2014	6	12	6	0.553295	0.580519	0.579916	0.676139	0.628031	0.577034	27.3
2014	6	12	7	0.393112	0.416392	0.411518	0.49816	0.444785	0.388205	29.7333
2014	6	12	8	0.328857	0.331844	0.291886	0.342336	0.225067	0.100756	30.95
2014	6	12	9	0.37147	0.382858	0.331847	0.422858	0.260236	0.0878492	31.4667
2014	6	12	10	0.290159	0.25476	0.224537	0.130427	0.105933	0.0799694	31.1333
2014	6	12	11	0.287367	0.265586	0.219663	0.189083	0.0972971	0	31.2333
2014	6	12	12	0.341201	0.353598	0.297282	0.397142	0.217905	0.0279063	31.1667
2014	6	12	13	0.260541	0.240932	0.205354	0.172058	0.10561	0.0351723	31.9167
2014	6	12	14	0.51833	0.45675	0.370684	0.240462	0.103836	-0.0409941	32.6
2014	6	12	15	0.446705	0.414946	0.349743	0.303396	0.174498	0.0378605	31.9667
2014	6	12	16	0.365133	0.307372	0.254224	0.104497	0.0537712	0	30.9667
2014	6	12	17	0.274173	0.234717	0.199873	0.0961351	0.0655883	0.0332073	30.05
2014	6	12	18	0.335483	0.296649	0.259435	0.160254	0.121991	0.0814302	29.5333
2014	6	12	19	0.334667	0.340268	0.311492	0.359939	0.269607	0.173852	29.5
2014	6	12	20	0.299968	0.2838	0.257074	0.227011	0.179549	0.129238	29.5833
2014	6	12	21	0.442471	0.419062	0.401715	0.336846	0.328054	0.318735	29.1833
2014	6	12	22	0.510136	0.462547	0.395256	0.295397	0.187627	0.0733867	27.45
2014	6	12	23	0.398312	0.263995	0.256431	-0.207775	0	0.22025	26.8167
2014	6	13	0	0.664858	0.593693	0.52912	0.343737	0.283793	0.22025	27.5833
2014	6	13	1	0.651968	0.601194	0.582297	0.422858	0.456378	0.491911	29.3667
2014	6	13	2	0.404355	0.338194	0.279716	0.105812	0.0544478	0	29.5833
2014	6	13	3	0.38462	0.376613	0.32467	0.34849	0.216318	0.0762098	29.5
2014	6	13	4	0.328311	0.349264	0.313945	0.422858	0.287981	0.145005	27.9
2014	6	13	5	0.514349	0.430677	0.356207	0.136792	0.0703893	0	28.2167
2014	6	13	6	0.296595	0.311149	0.323041	0.362267	0.370838	0.379923	28.0333
2014	6	13	7	0.360791	0.347709	0.346948	0.301761	0.321928	0.343306	28.2333
2014	6	13	8	0.278031	0.325112	0.311492	0.490479	0.371969	0.246343	29.7
2014	6	13	9	0.345527	0.340268	0.299678	0.321793	0.216811	0.105526	30.3667
2014	6	13	10	0.30117	0.285523	0.262512	0.230569	0.192645	0.152444	30.85
2014	6	13	11	0.291071	0.260159	0.221892	0.151587	0.0968615	0.0388504	31.25
2014	6	13	12	0.257649	0.25193	0.247616	0.231841	0.229482	0.226982	31.6167
2014	6	13	13	0.25882	0.238567	0.20471	0.167433	0.106915	0.0427635	31.8167
2014	6	13	14	0.309528	0.343019	0.299049	0.460652	0.280108	0.0887235	31.2167
2014	6	13	15	0.323657	0.29702	0.250775	0.203464	0.119053	0.0295726	29.0333
2014	6	13	16	0.402755	0.336513	0.290635	0.103852	0.0879965	0.0711893	27.8333
2014	6	13	17	0.435593	0.367435	0.303901	0.128044	0.0658879	0	28.3833
2014	6	13	18	0.480678	0.410078	0.33917	0.162107	0.083416	0	28.5833
2014	6	13	19	0.490125	0.410078	0.350591	0.128927	0.0984038	0.0660477	28.85
2014	6	13	20	0.502711	0.430677	0.360695	0.177668	0.104023	0.0259567	29
2014	6	13	21	0.475986	0.406307	0.352239	0.161573	0.128584	0.0936144	28.8667
2014	6	13	22	0.318208	0.334897	0.283071	0.393516	0.219566	0.0351723	28.7333
2014	6	13	23	0.328154	0.295966	0.255497	0.182913	0.124179	0.0619191	28.9
2014	6	14	0	0.33045	0.336224	0.307886	0.356501	0.267104	0.172339	28.5167
2014	6	14	1	0.348604	0.326207	0.304774	0.247544	0.22556	0.202256	28.7
2014	6	14	2	0.375174	0.365212	0.316143	0.330225	0.209453	0.0814302	28.8667
2014	6	14	3	0.386184	0.380368	0.326834	0.359939	0.219566	0.0707655	28.9833
2014	6	14	4	0.38755	0.406928	0.349743	0.474993	0.281413	0.0762098	28.8833
2014	6	14	5	0.342892	0.366894	0.317158	0.451196	0.270648	0.0792583	28.9
2014	6	14	6	0.362603	0.382236	0.323041	0.451196	0.251539	0.0398934	29.0667
2014	6	14	7	0.375174	0.329698	0.280191	0.169972	0.108524	0.0433878	29.7
2014	6	14	8	0.301786	0.330685	0.320256	0.432188	0.353637	0.270369	30.2667
2014	6	14	9	0.358368	0.329698	0.282668	0.228999	0.145851	0.0577108	30.9333
2014	6	14	10	0.307849	0.287444	0.283249	0.215774	0.238787	0.263182	32.45
2014	6	14	11	0.192504	0.178747	0.136025	0.130427	0.0339475	-0.0683251	32.8167
2014	6	14	12	0.197832	0.183582	0.175202	0.133534	0.134301	0.135115	32.95
2014	6	14	13	0.194468	0.230126	0.214241	0.35537	0.249978	0.138258	33.3333
2014	6	14	14	0.219065	0.240932	0.234727	0.317737	0.263034	0.205048	33.4833
2014	6	14	15	0.111563	0.113283	0.0718234	0.119323	0	-0.126488	34.3167
2014	6	14	16	0.220515	0.213084	0.176239	0.186981	0.0962152	0	32.5
2014	6	14	17	0.250373	0.262736	0.217305	0.306159	0.157541	0	31.3667
2014	6	14	18	0.588778	0.534473	0.421901	0.343737	0.120294	-0.116564	29.45
2014	6	14	19	-0.07608	0.270478	0.400922	1.48771	1.26303	1.02487	27.85
2014	6	14	20	1.18267	1	0.761394	0.358403	0	-0.379922	27.2
2014	6	14	21	-0.827045	-0.589697	-0.373058	0.243952	0.447459	0.663186	26.6
2014	6	14	22	0.284711	0.308454	0.374241	0.391847	0.536053	0.688918	26.7
2014	6	14	23	1.28471	1.03711	0.857777	0.167433	0.0861567	0	26.45
2014	6	15	0	0.382812	0.354499	0.462913	0.255055	0.607683	0.981483	26.4333
2014	6	15	1	0.0638929	0	-0.356207	-0.224413	-1.11548	-2.06004	26.6333
2014	6	15	2	0.38755	0.301663	0.163653	0	-0.241008	-0.496487	27.05
2014	6	15	3	0.284711	0.334897	0	0.51117	-0.514573	-1.6019	26.8
2014	6	15	4	0.374088	0.303738	0.251218	0.0566418	0.0291464	0	26
2014	6	15	5	0.36981	0.301663	0.226401	0.0623067	-0.0327899	-0.133596	25.3667
2014	6	15	6	0.504902	0.448688	0.378393	0.251243	0.149747	0.0421569	26.6333
2014	6	15	7	0.402235	0.374663	0.319485	0.277819	0.169925	0.0555532	27.7167
2014	6	15	8	0.533085	0.475612	0.405187	0.273746	0.174029	0.0683251	28.7833
2014	6	15	9	0.229638	0.22848	0.188973	0.224413	0.115477	0	29.9167
2014	6	15	10	0.163474	0.171646	0.105244	0.200348	0	-0.212377	31.15
2014	6	15	11	0.123049	0.130307	0.107775	0.1558	0.0801704	0	31.4333
2014	6	15	12	0.0726169	0.056524	0.0467503	0	0	0	33.15
2014	6	15	13	0.245445	0.209062	0.158016	0.0812715	0	-0.0861513	33.4833
2014	6	15	14	0.195665	0.152303	0.0277851	0	-0.275634	-0.567819	33.35
2014	6	15	15	0.10659	0.108332	0.0467503	0.114451	-0.0614006	-0.247811	33.8667
2014	6	15	16	0.220515	0.19271	0.141966	0.0950488	0	-0.100756	34.0667
2014	6	15	17	0.238268	0.205191	0.153395	0.0890131	0	-0.0943577	32.5
2014	6	15	18	0.514349	0.430677	0.331134	0.136792	0	-0.145005	29.5333
2014	6	15	19	0.577858	0.520883	0.416736	0.320769	0.125531	-0.0814302	28.1667
2014	6	15	20	0.704354	0.609423	0.51986	0.275994	0.186413	0.0914537	27.3833
2014	6	15	21	0.667523	0.57881	0.478726	0.267219	0.137504	0	27.2167
2014	6	15	22	0.601687	0.537453	0.45787	0.31184	0.197939	0.0771996	27.5167
2014	6	15	23	0.494139	0.473544	0.391663	0.401208	0.206451	0	28.9333
2014	6	16	0	0.407759	0.353598	0.282668	0.163367	0.0565835	-0.0566117	29.2167
2014	6	16	1	0.332194	0.333225	0.275606	0.336846	0.173332	0	29.1667
2014	6	16	2	0.3795	0.374153	0.297073	0.35537	0.148099	-0.0716182	28.8667
2014	6	16	3	0.323657	0.312596	0.270358	0.273746	0.174029	0.0683251	28.85
2014	6	16	4	0.553295	0.475612	0.38128	0.202764	0.0703893	-0.0699332	27.8167
2014	6	16	5	0.474716	0.430677	0.402259	0.275994	0.271302	0.266328	26.9
2014	6	16	6	0.579469	0.543959	0.516736	0.419238	0.403356	0.38652	27.2833
2014	6	16	7	0.524265	0.513644	0.485357	0.476341	0.415037	0.350053	28.55
2014	6	16	8	0.304421	0.360261	0.308144	0.556392	0.314873	0.0588536	30.25
2014	6	16	9	0.272796	0.344413	0.295679	0.595953	0.337035	0.0625713	30.5667
2014	6	16	10	0.278031	0.234426	0.193891	0.0812715	0.0418201	0	31.0833
2014	6	16	11	0.333451	0.344413	0.262512	0.382913	0.134301	-0.129238	29.9667
2014	6	16	12	0.295645	0.319533	0.264281	0.403432	0.207595	0	26.6833
2014	6	16	13	0.676343	0.696262	0.608338	0.766225	0.485427	0.187769	26.15
2014	6	16	14	0.404355	0.396715	0.33386	0.369882	0.206451	0.0332073	26.2833
2014	6	16	15	0.366051	0.326366	0.280868	0.186981	0.126912	0.0632367	26.4
2014	6	16	16	0.327105	0.330172	0.318123	0.340947	0.30189	0.260489	26.0667
2014	6	16	17	0.331223	0.340054	0.329848	0.37107	0.327362	0.281029	26.0667
2014	6	16	18	0.358048	0.335874	0.326263	0.257991	0.268817	0.280292	25.85
2014	6	16	19	0.353782	0.333901	0.330887	0.26407	0.289506	0.31647	26.2333
2014	6	16	20	0.316433	0.31064	0.32765	0.290294	0.347923	0.409013	25.8667
2014	6	16	21	0.433933	0.447701	0.482175	0.496056	0.569366	0.647077	25.7
2014	6	16	22	0.716769	0.701155	0.7006	0.646313	0.671377	0.697946	26.1
2014	6	16	23	0.510136	0.492862	0.486858	0.432188	0.444785	0.458138	26.3167
2014	6	17	0	0.474716	0.468345	0.508046	0.445965	0.568284	0.697946	26.0333
2014	6	17	1	0.469192	0.526456	0.516736	0.727585	0.602664	0.470244	25.75
2014	6	17	2	0.293531	0.430677	0.525025	0.912378	0.943417	0.976319	25.3167
2014	6	17	3	0.686643	0.682606	0.62337	0.668427	0.509014	0.340029	25.4333
2014	6	17	4	0.323657	0.347709	0.377186	0.432188	0.473931	0.518181	24.95
2014	6	17	5	0.268584	0.265586	0.262512	0.255055	0.251539	0.247811	24.8833
2014	6	17	6	0.655336	0.580519	0.548762	0.317737	0.356144	0.396857	25.6667
2014	6	17	7	0.356242	0.301663	0.249502	0.109962	0.0565835	0	26.5167
2014	6	17	8	0.0940186	0.347709	0.47088	1.23875	1.152	1.06004	27.9167
2014	6	17	9	0.577858	-0.722706	-0.241534	-5.29073	-1.72247	2.06004	29.7
2014	6	17	10	0	0.0592196	0	0.267219	0	-0.283263	30.55
2014	6	17	11	0.165745	0.202196	0.195019	0.330225	0.247927	0.160689	30.3
2014	6	17	12	0.10659	0.221615	0.12915	0.625622	0.169925	-0.313133	31.1667
2014	6	17	13	0	0.0829677	-0.0792177	0.374378	-0.222392	-0.854995	31.4
2014	6	17	14	0.188694	0.237966	0.196819	0.411028	0.211504	0	31.6333
2014	6	17	15	0.243767	0.221615	0.12915	0.14381	-0.0780025	-0.313133	31.4333
2014	6	17	16	0.178121	0.225486	0.186497	0.391847	0.201634	0	30.2
2014	6	17	17	0.369283	0.331844	0.291886	0.200348	0.152003	0.100756	29.4167
2014	6	17	18	0.553295	0.534473	0.498173	0.468365	0.398549	0.324542	28.3667
2014	6	17	19	0.608367	0.586827	0.588482	0.51117	0.552541	0.596396	27.3167
2014	6	17	20	0.782933	0.80729	0.712414	0.89284	0.584963	0.258599	26.8333
2014	6	17	21	0.299094	0.339587	0.332301	0.481812	0.392317	0.297449	26.1833
2014	6	17	22	-0.0638929	0.0460459	0.167234	0.432188	0.584962	0.74691	25.6
2014	6	17	23	0.533085	0.475612	0.405187	0.273746	0.174029	0.0683251	25.4333
2014	6	18	0	0.452117	0.430677	0.3683	0.35537	0.216811	0.0699332	26.1
2014	6	18	1	0.501778	0.468345	0.444521	0.350917	0.341037	0.330564	25.8
2014	6	18	2	0.426324	0.393008	0.340866	0.275994	0.186413	0.0914537	25.7833
2014	6	18	3	0.407759	0.365212	0.338785	0.215774	0.214125	0.212377	25.65
2014	6	18	4	0.489402	0.26766	0.038084	-0.51117	-0.777608	-1.06004	25.3667
2014	6	18	5	0.341201	0.387809	0.262512	0.551511	0.120294	-0.336814	25.1
2014	6	18	6	0.579469	0.341763	0.172913	-0.49314	-0.561879	-0.634745	25.1833
2014	6	18	7	0.608367	0.620421	0.622377	0.662757	0.647698	0.631735	26.4333
2014	6	18	8	0.524265	0.569323	0.588482	0.727585	0.704544	0.68012	29
2014	6	18	9	0.200608	0.221615	0.208368	0.295397	0.222392	0.145005	30.9667
2014	6	18	10	0.204295	0.178747	0.163653	0.0890131	0.0901978	0.0914537	31.45
2014	6	18	11	0.163474	0.23281	0.192554	0.476341	0.245112	0	32.1667
2014	6	18	12	0.229638	0.285523	0.208368	0.481812	0.169925	-0.160689	32.3667
2014	6	18	13	0.178121	0.178747	0.178994	0.180945	0.180572	0.180177	32.4
2014	6	18	14	0.165745	0.202196	0.221379	0.330225	0.321928	0.313133	33.6167
2014	6	18	15	0.0638929	0	-0.0936948	-0.224413	-0.378512	-0.541862	33
2014	6	18	16	0.323657	0.221615	0.0997765	-0.136792	-0.304854	-0.483008	31.7
2014	6	18	17	0.323657	0.25193	0.208368	0	0	0	31.0833
2014	6	18	18	0.664858	0.593693	0.491036	0.343737	0.176878	0	29.3667
2014	6	18	19	0.573005	0.475612	0.38128	0.133534	0.0347654	-0.0699332	28.7667
2014	6	18	20	0.577858	0.503859	0.416736	0.243951	0.125531	0	28.5
2014	6	18	21	0.354964	0.365212	0.302063	0.401208	0.206451	0	29.3833
2014	6	18	22	0.469192	0.420234	0.34757	0.248275	0.127756	0	29.35
2014	6	18	23	0.905981	0.78817	0.651886	0.374378	0.192645	0	27.45
2014	6	19	0	0.178121	-0.25193	-0.147839	-1.76241	-0.736966	0.350053	25.7667
2014	6	19	1	0.284711	-0.209062	0.703155	-1.94336	1.45943	5.06653	25.5167
2014	6	19	2	0.491063	0.414946	0.38128	0.147596	0.182864	0.22025	25.7667
2014	6	19	3	0.510136	0.477889	0.486858	0.364626	0.444785	0.529756	25.8833
2014	6	19	4	0.494139	0.459581	0.3683	0.338201	0.140863	-0.0683251	25.85
2014	6	19	5	0.514349	0.500563	0.475751	0.452143	0.405992	0.357071	25.6667
2014	6	19	6	0.510136	0.477889	0.486858	0.364626	0.444785	0.529756	25.7333
2014	6	19	7	0.596453	0.609424	0.59236	0.65498	0.584962	0.510741	26.7167
2014	6	19	8	0.417675	0.486356	0.51986	0.727585	0.704544	0.68012	28.3833
2014	6	19	9	0.352687	0.376613	0.423041	0.460652	0.550197	0.645119	30.2167
2014	6	19	10	0.205808	0.160198	0.177213	0	0.125531	0.258599	32.9333
2014	6	19	11	0.152507	0.118709	0	0	-0.275634	-0.567819	32.8833
2014	6	19	12	0.145536	0.146877	0.12148	0.151587	0.0780025	0	32.75
2014	6	19	13	0.167406	0.278948	0.241534	0.670722	0.375509	0.0625713	33.0667
2014	6	19	14	0.149439	0.227073	0.208368	0.49975	0.314873	0.118896	32.95
2014	6	19	15	0.190962	0.223292	0.203717	0.336846	0.226771	0.110087	32.4333
2014	6	19	16	0.394884	0.365212	0.324409	0.260995	0.197037	0.129238	31.9333
2014	6	19	17	0.419946	0.393755	0.336052	0.301761	0.184425	0.0600427	31.2333
2014	6	19	18	0.465488	0.390576	0.311492	0.127462	0.0331668	-0.0667896	29.7333
2014	6	19	19	0.53575	0.469932	0.399057	0.238755	0.152003	0.0600427	29.5333
2014	6	19	20	0.466128	0.397678	0.328914	0.157257	0.08092	0	29.45
2014	6	19	21	0.369283	0.383223	0.33302	0.432188	0.26748	0.0928829	29.5
2014	6	19	22	0.453385	0.402642	0.348594	0.224414	0.159199	0.0900678	29.55
2014	6	19	23	0.328857	0.317394	0.274464	0.277131	0.176157	0.0691196	29.6
2014	6	20	0	0.353782	0.354499	0.309692	0.357018	0.230006	0.095367	29.5167
2014	6	20	1	0.299094	0.305993	0.291574	0.330225	0.277985	0.222608	28.5167
2014	6	20	2	0.412893	0.420573	0.425864	0.447551	0.449307	0.45117	27.3833
2014	6	20	3	0.360791	0.360261	0.356207	0.358403	0.347923	0.336814	27.5333
2014	6	20	4	0.465488	0.456041	0.435425	0.422858	0.38109	0.336814	27.9667
2014	6	20	5	0.369283	0.430677	0.476891	0.646313	0.671377	0.697946	27.5833
2014	6	20	6	0.510136	0.521766	0.476261	0.562615	0.415038	0.258599	26.5
2014	6	20	7	0.453385	0.287444	0.155342	-0.295396	-0.383329	-0.476541	26.55
2014	6	20	8	0.407759	0.178747	-0.044715	-0.625622	-0.862496	-1.11359	28.1167
2014	6	20	9	0	0.0654642	-0.0605285	0.295397	-0.169925	-0.663186	31.1
2014	6	20	10	0.229638	0.197866	0.178994	0.0862736	0.0874629	0.0887235	30.5833
2014	6	20	11	0.209428	0.25193	0.241534	0.401208	0.29956	0.191809	30.5
2014	6	20	12	0.299094	0.270478	0.238606	0.169972	0.129283	0.0861513	31.4
2014	6	20	13	0.259764	0.166682	0	-0.160253	-0.469485	-0.797284	32.0833
2014	6	20	14	0.0798902	0.118709	0.098183	0.255055	0.131245	0	32.15
2014	6	20	15	0.185032	0.185464	0.169711	0.186981	0.142019	0.0943577	32.4
2014	6	20	16	0.432903	0.392231	0.324409	0.249379	0.128324	0	31.5833
2014	6	20	17	0.553295	0.48041	0.397341	0.224414	0.115477	0	30.8
2014	6	20	18	0.503904	0.430677	0.366384	0.173479	0.117837	0.0588536	29.9833
2014	6	20	19	0.573005	0.475612	0.405187	0.133534	0.10188	0.0683251	29.5667
2014	6	20	20	0.604812	0.489896	0.405187	0.0862736	0.0443941	0	29.0833
2014	6	20	21	0.504902	0.448688	0.371104	0.251243	0.129283	0	28.0167
2014	6	20	22	0.512351	0.517516	0.491036	0.535656	0.452512	0.364376	27.3667
2014	6	20	23	0.343866	0.26766	0.293202	0	0.201634	0.415374	26.6
2014	6	21	0	0.601687	0.449796	0.229346	-0.0836981	-0.443607	-0.825125	26.2833
2014	6	21	1	0.553295	0.553593	0.48357	0.554639	0.357552	0.148631	25.9667
2014	6	21	2	0.529465	0.430677	0.385581	0.0836981	0.125531	0.169875	26.25
2014	6	21	3	0.459276	0.447701	0.397341	0.407043	0.285402	0.156458	25.95
2014	6	21	4	0.501778	0.503859	0.339892	0.51117	0.0473057	-0.44441	25.7167
2014	6	21	5	0.526233	0.543959	0.52912	0.606219	0.534336	0.458138	25.55
2014	6	21	6	0.380698	0.337767	0.311492	0.186981	0.186413	0.185811	25.6167
2014	6	21	7	0.483839	0.526456	0.514643	0.67614	0.570316	0.458138	27.2333
2014	6	21	8	0.3795	0.35918	0.356207	0.287809	0.314109	0.341988	29.6333
2014	6	21	9	0.168674	0.160198	0.155342	0.130427	0.131245	0.132111	31.7
2014	6	21	10	0.195665	0.22848	0.208368	0.343737	0.231326	0.112165	33.1333
2014	6	21	11	0.189718	0.182524	0.169319	0.157257	0.13245	0.106155	32.4833
2014	6	21	12	0.251509	0.259553	0.214673	0.287809	0.148099	0	32.6833
2014	6	21	13	0.211287	0.178747	0.170683	0.064455	0.0972971	0.132111	32.45
2014	6	21	14	0.212094	0.185464	0.153395	0.0919319	0.0473057	0	33.9
2014	6	21	15	0.343866	0.297976	0.293202	0.136792	0.201634	0.270369	33.2667
2014	6	21	16	0.375174	0.430677	0.405187	0.625622	0.459432	0.283263	31.95
2014	6	21	17	0.647313	0.526456	0.578655	0.101963	0.454566	0.82834	30.7
2014	6	21	18	0.512351	0.430677	0.329848	0.14381	0	-0.152444	29.2667
2014	6	21	19	1.28471	1.29203	1.10579	1.31774	0.782409	0.214938	27.95
2014	6	21	20	0.352687	0.22848	0.0541446	-0.207775	-0.485427	-0.77975	27.3333
2014	6	21	21	0.323657	0.639739	-1.18329	1.74992	-3.90689	-9.90336	27.4167
2014	6	21	22	0.499461	-0.948192	-0.611325	-6.03284	-2.61891	1	27.0167
2014	6	21	23	0.0591556	-0.0497333	-0.491036	-0.432188	-1.48543	-2.6019	26.8
2014	6	22	0	0.360791	0.15615	-0.356207	-0.562615	-1.65208	-2.80695	27.1
2014	6	22	1	0.596453	0.634788	0.147839	0.769431	-0.662965	-2.18137	27.05
2014	6	22	2	0.247577	0.371457	0.421901	0.806567	0.736966	0.663186	27.0167
2014	6	22	3	0.588778	0.534473	0.48014	0.343737	0.283793	0.22025	26.95
2014	6	22	4	0.529465	0.466191	0.413366	0.243951	0.203533	0.160689	26.9167
2014	6	22	5	0.617188	0.589697	0.550098	0.49314	0.428843	0.360686	27.1
2014	6	22	6	0.579469	0.526456	0.504047	0.340256	0.367732	0.396857	27.2167
2014	6	22	7	0.588778	0.602322	0.594813	0.649896	0.605721	0.558894	27.7833
2014	6	22	8	0.489402	0.454126	0.412325	0.330225	0.273018	0.212377	28.6833
2014	6	22	9	0.323657	0.334897	0.318123	0.374379	0.308122	0.237888	29.9833
2014	6	22	10	0.247577	0.23281	0.223709	0.180945	0.180572	0.180177	31.1667
2014	6	22	11	0.195665	0.263331	0.227057	0.500993	0.283793	0.0535512	31.5
2014	6	22	12	0.393112	0.381727	0.356207	0.341739	0.289507	0.234138	27.3167
2014	6	22	13	0.323657	0.347709	0.302063	0.432188	0.263034	0.0837241	28.7667
2014	6	22	14	0.304421	0.26655	0.243823	0.133534	0.134301	0.135115	28.8167
2014	6	22	15	0.278031	0.285523	0.236153	0.31184	0.160465	0	29.5667
2014	6	22	16	0.513705	0.440618	0.36443	0.183913	0.0946369	0	29.6333
2014	6	22	17	0.441257	0.376613	0.318123	0.149565	0.0955777	0.0383492	29.7167
2014	6	22	18	0.360791	0.345168	0.285484	0.290294	0.149378	0	29.4667
2014	6	22	19	0.350718	0.362827	0.373629	0.405358	0.415037	0.425298	29.1333
2014	6	22	20	0.345527	0.347709	0.356207	0.35537	0.375509	0.396857	29.1833
2014	6	22	21	0.375174	0.357494	0.314597	0.295397	0.205115	0.109412	29.6667
2014	6	22	22	0.303946	0.314356	0.296461	0.350917	0.282934	0.21087	29.2667
2014	6	22	23	0.33012	0.295807	0.282186	0.175287	0.195551	0.217032	28.45
2014	6	23	0	0.417675	0.390577	0.387362	0.295396	0.332575	0.371987	26.6833
2014	6	23	1	0.439067	0.409612	0.405187	0.306159	0.343954	0.384019	26.2167
2014	6	23	2	0.620791	0.604838	0.574554	0.548804	0.490986	0.429697	26.1667
2014	6	23	3	0.629375	0.609423	0.597741	0.539348	0.540568	0.541862	26.1333
2014	6	23	4	0.581306	0.551313	0.499438	0.445965	0.351472	0.251306	26.15
2014	6	23	5	0.483839	0.430677	0.370287	0.243951	0.165059	0.0814302	26.1167
2014	6	23	6	0.553295	0.543959	0.516736	0.51117	0.450661	0.38652	26.7
2014	6	23	7	0.421273	0.34987	0.299969	0.09908	0.0807313	0.0612808	25.3667
2014	6	23	8	0.323657	0.330839	0.33573	0.356065	0.357552	0.359128	24.6667
2014	6	23	9	0.385888	0.387209	0.396271	0.391847	0.415037	0.439621	26
2014	6	23	10	0.329821	0.320277	0.285875	0.286756	0.206451	0.121324	26.9333
2014	6	23	11	0.323657	0.353598	0.320752	0.458764	0.315502	0.163638	27.95
2014	6	23	12	0.249349	0.237966	0.230715	0.197989	0.197037	0.196028	29.1667
2014	6	23	13	0.247577	0.245622	0.213533	0.238755	0.152003	0.0600427	29.75
2014	6	23	14	0.18267	0.209062	0.183295	0.301761	0.184425	0.0600427	30.9
2014	6	23	15	0.265578	0.262736	0.22609	0.252754	0.154723	0.0508048	31.1667
2014	6	23	16	0.268584	0.304841	0.282668	0.432188	0.308122	0.176607	31.4667
2014	6	23	17	0.526233	0.440947	0.364702	0.141391	0.0727563	0	30.95
2014	6	23	18	0.475356	0.416056	0.356207	0.207774	0.140863	0.0699332	29.55
2014	6	23	19	0.375174	0.343599	0.288714	0.232696	0.13245	0.0261852	28.6
2014	6	23	20	0.31147	0.331357	0.280868	0.401208	0.22556	0.039365	28.1667
2014	6	23	21	0.457005	0.430677	0.356207	0.338201	0.174029	0	27.5833
2014	6	23	22	0.419946	0.354499	0.356207	0.124628	0.241008	0.364376	26.5
2014	6	23	23	0.521987	0.498526	0.494068	0.416121	0.443607	0.472742	26.4667
2014	6	24	0	0.501778	0.430677	0.430816	0.180945	0.302563	0.431483	26.4667
2014	6	24	1	0.553295	0.526456	0.475751	0.432188	0.335603	0.233219	26.1
2014	6	24	2	0.553295	0.483215	0.439725	0.237071	0.234465	0.231703	25.5667
2014	6	24	3	0.620791	0.604838	0.593949	0.548804	0.545434	0.541862	25.3833
2014	6	24	4	0.596453	0.58298	0.525025	0.535656	0.395929	0.247811	25.5167
2014	6	24	5	-0.10659	-0.0829677	0	0	0.192645	0.396857	25.2
2014	6	24	6	0.655336	0.64376	0.62337	0.603102	0.565597	0.525841	25.6667
2014	6	24	7	0.323657	0.376613	0.453458	0.562615	0.688056	0.821029	28.2833
2014	6	24	8	0.345527	0.362329	0.356207	0.421342	0.375509	0.326924	30.2167
2014	6	24	9	0.246097	0.285523	0.253875	0.424002	0.267933	0.102494	31.0333
2014	6	24	10	0.259764	0.26766	0.229873	0.295396	0.17585	0.0491253	31.6833
2014	6	24	11	0.254201	0.320493	0.280191	0.553331	0.327165	0.0874186	32.05
2014	6	24	12	0.281155	0.256515	0.227057	0.169972	0.129283	0.0861513	32.2
2014	6	24	13	0.266616	0.230126	0.196416	0.101963	0.0695409	0.0351723	32.2333
2014	6	24	14	0.268584	0.25193	0.233441	0.193434	0.169925	0.145005	32.4333
2014	6	24	15	0.245445	0.226565	0.194478	0.160253	0.102362	0.0409941	32.05
2014	6	24	16	0.296595	0.311149	0.272689	0.362267	0.229482	0.0887235	31.5667
2014	6	24	17	0.240353	0.31064	0.248432	0.557513	0.263034	-0.0491253	31
2014	6	24	18	0.346144	0.365212	0.310156	0.432188	0.245112	0.0468043	29.9
2014	6	24	19	0.362987	0.371457	0.315722	0.401208	0.230298	0.0491253	29.45
2014	6	24	20	0.647313	0.647092	0.605709	0.646313	0.530515	0.407764	28.1167
2014	6	24	21	0.731416	0.682606	0.625104	0.51117	0.432959	0.350053	27.2667
2014	6	24	22	0.483839	0.404233	0.356207	0.124628	0.125531	0.126488	27.3667
2014	6	24	23	0.275264	0.263995	0.274464	0.224413	0.273018	0.324542	26.0167
2014	6	25	0	0.477215	0.430677	0.411518	0.267219	0.292782	0.31988	26.0167
2014	6	25	1	0.491063	0.460992	0.439083	0.35537	0.345135	0.334286	26.05
2014	6	25	2	0.669184	0.628543	0.575171	0.485797	0.405256	0.31988	26.15
2014	6	25	3	0.731416	0.682606	0.634533	0.51117	0.459432	0.404587	26.0833
2014	6	25	4	0.601687	0.584666	0.564575	0.52488	0.4975	0.468476	25.9833
2014	6	25	5	0.662814	0.631857	0.603378	0.523126	0.495957	0.467158	25.9167
2014	6	25	6	0.553295	0.541076	0.54518	0.49816	0.530515	0.564812	26.4667
2014	6	25	7	0.514349	0.539008	0.530865	0.625622	0.560715	0.491911	28.1167
2014	6	25	8	0.352687	0.395162	0.383992	0.54435	0.440573	0.330564	30.0333
2014	6	25	9	0.288174	0.295397	0.258024	0.320769	0.203533	0.0792583	31.7667
2014	6	25	10	0.343866	0.380943	0.336052	0.51117	0.321928	0.121323	32.0167
2014	6	25	11	0.223747	0.25193	0.208368	0.350917	0.180572	0	31.45
2014	6	25	12	0.168674	0.187818	0.155342	0.255055	0.131245	0	32.3667
2014	6	25	13	0.103141	0.116843	0.0966397	0.16497	0.0848889	0	32.7667
2014	6	25	14	0.245445	0.226565	0.172913	0.160253	0.0418201	-0.0837241	32.9833
2014	6	25	15	0.192504	0.213084	0.159388	0.285365	0.0995357	-0.0974517	33.4333
2014	6	25	16	0.217067	0.168962	0.0605285	0	-0.222392	-0.458138	33.4
2014	6	25	17	0.284711	0.360261	0.232274	0.625622	0.137504	-0.379922	32.5
2014	6	25	18	0.302922	0.297976	0.167234	0.280601	-0.0780025	-0.458138	29.4167
2014	6	25	19	0.553295	0.526456	0.262512	0.432188	-0.263034	-1	27.7
2014	6	25	20	0.200608	0.384631	0.232274	1.03098	0.289507	-0.496487	26.95
2014	6	25	21	0.762723	0.829483	0.737488	1.06396	0.691878	0.297449	26.7167
2014	6	25	22	0.259764	0.354499	0.336052	0.687243	0.473931	0.247811	25.95
2014	6	25	23	0.553295	0.560983	0.504047	0.587988	0.415037	0.231703	26.3333
2014	6	26	0	0.581306	0.551313	0.526491	0.445965	0.427421	0.407764	26.5333
2014	6	26	1	0.731416	0.682606	0.581426	0.51117	0.31034	0.0974517	26.4167
2014	6	26	2	0.608367	0.551313	0.455984	0.350917	0.180572	0	26.8333
2014	6	26	3	0.501778	0.584666	0.542704	0.875796	0.616671	0.341988	26.4
2014	6	26	4	0.512351	0.475612	0.428031	0.346573	0.275634	0.200436	26.4
2014	6	26	5	0.553295	0.53573	0.507416	0.474035	0.424498	0.371986	26.2333
2014	6	26	6	0.553295	0.531655	0.488705	0.45565	0.371969	0.283263	26.3833
2014	6	26	7	0.498222	0.526456	0.52912	0.625622	0.584962	0.541862	28.25
2014	6	26	8	0.352687	0.337767	0.262512	0.285365	0.0995357	-0.0974517	30.5333
2014	6	26	9	0.259764	0.23579	0.181314	0.151587	0.0395284	-0.0792583	31.9833
2014	6	26	10	0.221616	0.172502	0.110545	0	-0.0901978	-0.185811	33
2014	6	26	11	0.238268	0.242859	0.169711	0.258985	0.0458038	-0.180177	33.95
2014	6	26	12	0.212094	0.185464	0.136544	0.0919319	0	-0.0974517	31.8333
2014	6	26	13	0.263611	0.311967	0.258024	0.481812	0.247927	0	32.5833
2014	6	26	14	0.215755	0.259031	0.214241	0.411028	0.211504	0	33.55
2014	6	26	15	0.284711	0.308454	0.26617	0.391847	0.232661	0.0639167	32.7333
2014	6	26	16	0.385429	0.338458	0.269552	0.173479	0.0601211	-0.0600427	32.05
2014	6	26	17	0.509344	0.441674	0.365303	0.203993	0.104969	0	31.0833
2014	6	26	18	0.417675	0.369512	0.296681	0.200348	0.0780024	-0.0516887	29.85
2014	6	26	19	0.520709	0.442981	0.366384	0.169971	0.0874628	0	29.55
2014	6	26	20	0.527952	0.468345	0.372021	0.258985	0.0901978	-0.0887235	29.1
2014	6	26	21	0.509664	0.424031	0.339539	0.123258	0.0320613	-0.0646115	27.8167
2014	6	26	22	0.432903	0.418124	0.345825	0.366216	0.188445	0	28.2167
2014	6	26	23	0.401595	0.354499	0.293202	0.189083	0.0972971	0	28.45
2014	6	27	0	0.397392	0.344839	0.285212	0.160254	0.0824622	0	28.55
2014	6	27	1	0.461442	0.45712	0.429001	0.44194	0.370369	0.294499	28.05
2014	6	27	2	0.394884	0.418124	0.423542	0.49975	0.475338	0.44946	27.6
2014	6	27	3	0.418694	0.408873	0.398702	0.374378	0.36257	0.350053	28.2667
2014	6	27	4	0.403856	0.391586	0.349902	0.34849	0.252387	0.150514	28.8
2014	6	27	5	0.385888	0.387209	0.356207	0.391847	0.302563	0.207918	28.9167
2014	6	27	6	0.349831	0.356522	0.323041	0.380025	0.274622	0.162891	28.9667
2014	6	27	7	0.403185	0.421736	0.391663	0.486896	0.370838	0.247811	29.7
2014	6	27	8	0.412893	0.389239	0.356207	0.306159	0.253757	0.198207	30.7167
2014	6	27	9	0.289684	0.301663	0.305619	0.343737	0.334419	0.324542	31.1833
2014	6	27	10	0.282	0.25543	0.239352	0.162107	0.162271	0.162446	30.9333
2014	6	27	11	0.251509	0.267085	0.220903	0.321793	0.165586	0	30.95
2014	6	27	12	0.319134	0.289391	0.250171	0.184924	0.125531	0.0625713	30.2667
2014	6	27	13	0.293531	0.312194	0.279363	0.377746	0.253757	0.122322	29.2667
2014	6	27	14	0.350983	0.346383	0.2995	0.330225	0.206451	0.0752449	29.5833
2014	6	27	15	0.323657	0.321038	0.278875	0.31184	0.197939	0.0771995	29.2833
2014	6	27	16	0.260771	0.223025	0.188524	0.090449	0.0579474	0.0234942	29.0167
2014	6	27	17	0.327618	0.319246	0.264044	0.289839	0.149143	0	28.3667
2014	6	27	18	0.317296	0.308454	0.262512	0.277395	0.163499	0.0427635	26.8833
2014	6	27	19	0.513039	0.435749	0.368691	0.164279	0.107803	0.0479367	26.9167
2014	6	27	20	0.323657	0.298319	0.25771	0.209327	0.13852	0.0634618	26.75
2014	6	27	21	0.305718	0.309054	0.295679	0.320769	0.277534	0.231703	27
2014	6	27	22	0.348372	0.342664	0.331376	0.322617	0.30066	0.277384	26.65
2014	6	27	23	0.312003	0.311967	0.315539	0.31184	0.321928	0.332622	27.5667
2014	6	28	0	0.305718	0.29203	0.272689	0.243952	0.212994	0.180177	27.5
2014	6	28	1	0.339783	0.296767	0.2583	0.145678	0.111031	0.0743043	28.3167
2014	6	28	2	0.30901	0.29905	0.269933	0.26407	0.199309	0.130659	28.6
2014	6	28	3	0.284711	0.280834	0.276989	0.267219	0.263034	0.258599	28.2833
2014	6	28	4	0.366815	0.347709	0.326834	0.280601	0.254573	0.226982	27.9833
2014	6	28	5	0.417675	0.380134	0.339892	0.248275	0.199309	0.147403	28.0333
2014	6	28	6	0.323657	0.311149	0.297282	0.267218	0.249614	0.230952	27.5167
2014	6	28	7	0.268584	0.272303	0.287586	0.285365	0.321928	0.360686	27.9333
2014	6	28	8	0.380026	0.366894	0.356207	0.320769	0.313158	0.305089	29.0833
2014	6	28	9	0.334229	0.307372	0.266607	0.21304	0.14439	0.0716182	30.1333
2014	6	28	10	0.234872	0.229737	0.251578	0.211699	0.281771	0.356051	31.5167
2014	6	28	11	0.26643	0.255825	0.21159	0.218579	0.112475	0	31.4333
2014	6	28	12	0.483839	0.413173	0.34902	0.16497	0.105353	0.0421569	30.6167
2014	6	28	13	0.323657	0.29633	0.239149	0.200347	0.0864147	-0.0343587	30.55
2014	6	28	14	0.33804	0.339587	0.296845	0.34502	0.222393	0.0924017	30.0333
2014	6	28	15	0.457005	0.39183	0.324078	0.162915	0.0838316	0	29.5333
2014	6	28	16	0.38755	0.340268	0.287586	0.174197	0.106915	0.0355932	29.8
2014	6	28	17	0.336851	0.373783	0.323041	0.503499	0.298081	0.0803295	29.9167
2014	6	28	18	0.318422	0.317394	0.280337	0.313781	0.211504	0.103086	29.8667
2014	6	28	19	0.407759	0.419062	0.351427	0.458764	0.249614	0.0279063	29.9
2014	6	28	20	0.375174	0.382236	0.329848	0.407043	0.247927	0.0792582	29.2167
2014	6	28	21	0.507669	0.430677	0.351427	0.160254	0.0690416	-0.0276469	28.3333
2014	6	28	22	0.3037	0.281879	0.24509	0.205238	0.139163	0.0691196	28.6667
2014	6	28	23	0.381948	0.394331	0.338382	0.437824	0.259644	0.0707655	29.1333
2014	6	29	0	0.561924	0.47624	0.399057	0.175286	0.104697	0.0298698	28.4
2014	6	29	1	0.381948	0.339587	0.294217	0.1908	0.135655	0.0771996	27.7
2014	6	29	2	0.336228	0.351921	0.343824	0.407043	0.357552	0.305089	27.2333
2014	6	29	3	0.271007	0.282035	0.273332	0.320769	0.277534	0.231703	27.05
2014	6	29	4	0.3795	0.403057	0.419212	0.485797	0.490986	0.496487	26.65
2014	6	29	5	0.477215	0.497551	0.48014	0.56898	0.485427	0.396857	26.5833
2014	6	29	6	0.400788	0.388773	0.378079	0.346573	0.337035	0.326924	27.6167
2014	6	29	7	0.423566	0.398806	0.368897	0.31184	0.270089	0.225831	28.5333
2014	6	29	8	0.305718	0.29203	0.241534	0.243952	0.125531	0	29.5667
2014	6	29	9	0.222479	0.236957	0.195984	0.287809	0.148099	0	30.85
2014	6	29	10	0.268584	0.269433	0.241534	0.272415	0.192645	0.108085	31.5
2014	6	29	11	0.241291	0.227073	0.228136	0.177133	0.204359	0.233219	32.1
2014	6	29	12	0.259764	0.246596	0.212741	0.200348	0.127756	0.0508048	32.2167
2014	6	29	13	0.255812	0.24731	0.21216	0.217448	0.133267	0.0440308	32.55
2014	6	29	14	0.271007	0.298605	0.246972	0.395538	0.203533	0	32.8333
2014	6	29	15	0.233394	0.271168	0.236663	0.403839	0.24257	0.0716182	32.2
2014	6	29	16	0.319283	0.32549	0.274174	0.347289	0.192645	0.0287152	30.8167
2014	6	29	17	0.310462	0.294571	0.254018	0.238755	0.152003	0.0600427	30.1167
2014	6	29	18	0.381948	0.323017	0.274061	0.116031	0.0790716	0.0398934	29.5333
2014	6	29	19	0.323657	0.331357	0.294217	0.358403	0.241008	0.116565	29.2833
2014	6	29	20	0.323657	0.311149	0.277703	0.267218	0.194647	0.117719	29.2833
2014	6	29	21	0.398312	0.373282	0.351144	0.285366	0.265894	0.245254	28.85
2014	6	29	22	0.332194	0.344839	0.356207	0.389252	0.399607	0.410585	27.9333
2014	6	29	23	0.407759	0.404233	0.397341	0.391847	0.378512	0.364376	27.6833
2014	6	30	0	0.421522	0.403057	0.388675	0.338201	0.329308	0.31988	27.3333
2014	6	30	1	0.459276	0.46427	0.435425	0.481812	0.392317	0.297449	25.9667
2014	6	30	2	0.280498	0.2838	0.251578	0.295396	0.199309	0.0974517	25.4167
2014	6	30	3	0.501778	0.430677	0.402259	0.180945	0.222392	0.266328	25.4833
2014	6	30	4	0.532007	0.462547	0.443095	0.218579	0.2824	0.350053	25.5833
2014	6	30	5	0.414983	0.416392	0.390103	0.421342	0.345135	0.264353	25.6833
2014	6	30	6	0.474716	0.390577	0.402259	0.0950488	0.271302	0.458138	25.7167
2014	6	30	7	0.462832	0.45248	0.374241	0.416121	0.214125	0	26.1
2014	6	30	8	0.596453	0.511483	0.410352	0.21304	0.0740006	-0.0733867	27.95
2014	6	30	9	0.432903	0.430677	0.405187	0.422858	0.355095	0.283263	30.75
2014	6	30	10	0.316018	0.324455	0.325969	0.354086	0.343954	0.333214	31.3667
2014	6	30	11	0.165745	0.202196	0.203957	0.330225	0.273018	0.212377	30.8667
2014	6	30	12	0.391633	0.376613	0.329848	0.32386	0.21818	0.106155	30.95
2014	6	30	13	0.414983	0.416392	0.356207	0.421342	0.249978	0.0683251	29.8
2014	6	30	14	0.446705	0.41095	0.339892	0.285365	0.146841	0	29.5833
2014	6	30	15	0.352687	0.376613	0.356207	0.460652	0.36257	0.258599	29.3333
2014	6	30	16	0.305718	0.265586	0.172913	0.124628	-0.0671143	-0.270369	30.45
2014	6	30	17	0.137177	0.0731827	-0.0686216	-0.151587	-0.440573	-0.74691	30.1667
2014	6	30	18	0.553295	0.498526	0.375602	0.306159	0.0544479	-0.212377	28.9167
2014	6	30	19	0.337539	0.361568	0.299049	0.445965	0.229482	0	28.5333
2014	6	30	20	0.716769	0.623387	0.48014	0.295396	0.0524674	-0.205048	27.5167
2014	6	30	21	0.84989	0.722706	0.597741	0.275994	0.142019	0	27.05
2014	6	30	22	-0.268584	0	0.0686216	0.943358	0.678072	0.396857	26.4667
2014	6	30	23	-0.483839	-0.280834	0.044715	0.432188	1	1.6019	26.2333
2014	7	1	0	0.229638	0.25193	0.208368	0.330225	0.169925	0	26.55
2014	7	1	1	0	0.430677	0.539502	1.94336	1.51457	1.06004	26.7167
2014	7	1	2	0.275264	0.287444	0.308737	0.330225	0.369234	0.410585	26.0333
2014	7	1	3	0.243767	0.0829677	0.0354553	-0.481812	-0.341037	-0.191809	25.7667
2014	7	1	4	0.192504	-0.197866	0.594813	-1.56898	1.32193	4.38641	26.1167
2014	7	1	5	0	0.347709	0.453458	1.56898	1.27302	0.959287	25.75
2014	7	1	6	0.396274	0.15615	-0.435425	-0.687243	-1.9386	-3.26509	25.7333
2014	7	1	7	0.477215	0.23281	0.723963	-0.625622	1.16993	3.07328	26.5167
2014	7	1	8	0.446705	0.48041	0.416736	0.598792	0.36257	0.112165	27.85
2014	7	1	9	0.195665	0.124684	0.0541446	-0.124628	-0.201634	-0.283263	30.1167
2014	7	1	10	0.192504	0.19271	0.123933	0.193434	0	-0.205048	31.7
2014	7	1	11	0.247577	0.19271	0.044715	0	-0.321928	-0.663186	30.4667
2014	7	1	12	0.212094	0.185464	0.119122	0.0919319	-0.0489096	-0.198207	30.0833
2014	7	1	13	0.185032	0.165091	0.119122	0.0950488	0	-0.100756	29.2833
2014	7	1	14	-0.637397	-0.221615	-0.147839	1.23875	0.736966	0.205048	28.9667
2014	7	1	15	0.360791	0.280834	0.183295	0	-0.137504	-0.283263	29.9833
2014	7	1	16	0.407759	0.48041	0.311492	0.735584	0.137504	-0.496487	30.2
2014	7	1	17	0.462832	0.430677	0.255118	0.317737	-0.120294	-0.584626	28.85
2014	7	1	18	0.501778	0.468345	0.339892	0.350917	0.0473057	-0.274535	27.9
2014	7	1	19	0.507669	0.48041	0.34173	0.384667	0.0418201	-0.321612	27.7167
2014	7	1	20	0.524265	0.430677	0.356207	0.101963	0.0524674	0	27.4667
2014	7	1	21	0.521987	0.430677	0.336052	0.109962	0	-0.116564	27.5
2014	7	1	22	0.414983	0.401772	0.332301	0.35537	0.182864	0	27.1333
2014	7	1	23	0.441732	0.41702	0.344912	0.330225	0.169925	0	27.5333
2014	7	2	0	0.378729	0.321816	0.26617	0.121918	0.0627357	0	27.7333
2014	7	2	1	0.469192	0.418124	0.335229	0.238755	0.0931095	-0.0612807	28.0333
2014	7	2	2	0.460834	0.400847	0.331535	0.190152	0.0978473	0	28.2
2014	7	2	3	0.343866	0.307761	0.254545	0.180945	0.0931094	0	28.1
2014	7	2	4	0.358827	0.404962	0.349215	0.567006	0.331844	0.0825614	27.9167
2014	7	2	5	0.281635	0.293025	0.258544	0.33303	0.216811	0.0936144	26.3333
2014	7	2	6	0.449029	0.398138	0.329295	0.219394	0.112894	0	27.3667
2014	7	2	7	0.46738	0.384631	0.32374	0.0939867	0.0641303	0.0324812	27.3833
2014	7	2	8	0.293531	0.305445	0.29107	0.347289	0.286621	0.22231	27.6
2014	7	2	9	0.317722	0.309054	0.314597	0.278608	0.30895	0.341114	27.25
2014	7	2	10	0.365837	0.328847	0.325426	0.198925	0.252387	0.309059	27.85
2014	7	2	11	0.28301	0.282035	0.25369	0.278608	0.200697	0.118109	28.8333
2014	7	2	12	0.278884	0.270478	0.241534	0.240954	0.174029	0.103086	29.65
2014	7	2	13	0.277144	0.293493	0.242745	0.350917	0.180572	0	30.8667
2014	7	2	14	0.279907	0.260159	0.221892	0.1908	0.117039	0.0388504	30.25
2014	7	2	15	0.317722	0.341763	0.295679	0.426204	0.255839	0.0752448	30.2833
2014	7	2	16	0.30785	0.279726	0.244047	0.180945	0.128733	0.0733867	29.9333
2014	7	2	17	0.36864	0.366711	0.315539	0.359939	0.219566	0.0707655	29.2333
2014	7	2	18	0.350718	0.344641	0.30009	0.323294	0.208587	0.0869917	29
2014	7	2	19	0.365459	0.32139	0.275606	0.166604	0.113211	0.0566117	29.1333
2014	7	2	20	0.354617	0.352206	0.301094	0.343737	0.204359	0.0566117	29.2
2014	7	2	21	0.363577	0.374437	0.315073	0.412582	0.227411	0.031121	29.2
2014	7	2	22	0.302255	0.261715	0.216461	0.119323	0.0614006	0	29.1333
2014	7	2	23	0.354964	0.329698	0.2787	0.240954	0.140863	0.0347609	29.1333
2014	7	3	0	0.373048	0.322659	0.266868	0.145678	0.0749621	0	29.0333
2014	7	3	1	0.270582	0.269837	0.228985	0.267219	0.153805	0.0335822	28.9167
2014	7	3	2	0.338577	0.293493	0.248755	0.135143	0.0864147	0.0347609	29.0167
2014	7	3	3	0.364009	0.357494	0.302063	0.334609	0.190103	0.03692	29.0333
2014	7	3	4	0.366815	0.367127	0.31922	0.368223	0.233199	0.0900678	28.9167
2014	7	3	5	0.41412	0.378869	0.356207	0.255055	0.251539	0.247811	27.9333
2014	7	3	6	0.525284	0.446541	0.377894	0.169972	0.111508	0.0495349	26.7833
2014	7	3	7	0.421888	0.4023	0.337518	0.333502	0.185032	0.0276469	27
2014	7	3	8	0.311653	0.33567	0.282078	0.420025	0.228624	0.025732	27.6667
2014	7	3	9	0.323657	0.330685	0.277568	0.35537	0.194269	0.0234942	27.8833
2014	7	3	10	0.323657	0.328589	0.280868	0.345915	0.203533	0.0526033	27.5167
2014	7	3	11	0.293531	0.280049	0.258212	0.232696	0.194378	0.153759	28.2667
2014	7	3	12	0.340116	0.347709	0.292154	0.374378	0.205469	0.0264182	28.4667
2014	7	3	13	0.354362	0.298845	0.256431	0.103852	0.0794344	0.0535512	28.2833
2014	7	3	14	0.289053	0.284929	0.27543	0.270443	0.250808	0.229994	27.6333
2014	7	3	15	0.311184	0.298319	0.25042	0.253135	0.140598	0.0213049	28.0333
2014	7	3	16	0.290159	0.28238	0.246787	0.255055	0.168398	0.0765368	28.1167
2014	7	3	17	0.340116	0.330839	0.292154	0.298256	0.205469	0.107111	27.8833
2014	7	3	18	0.312003	0.30097	0.253496	0.262217	0.147754	0.0264182	28.0333
2014	7	3	19	0.353621	0.300879	0.248853	0.115632	0.059501	0	28.05
2014	7	3	20	0.342892	0.35844	0.303453	0.41305	0.232173	0.0404361	28.1
2014	7	3	21	0.379077	0.324661	0.268523	0.133534	0.0687128	0	28.2167
2014	7	3	22	0.400788	0.381506	0.32749	0.313781	0.195016	0.0691196	28.2
2014	7	3	23	0.32848	0.333012	0.291574	0.348929	0.224873	0.0933694	28.2
2014	7	4	0	0.349	0.303203	0.250775	0.142349	0.073249	0	28.2667
2014	7	4	1	0.354964	0.322345	0.284641	0.207774	0.157541	0.104292	28.3833
2014	7	4	2	0.366815	0.332736	0.311492	0.21304	0.211504	0.209876	27.8167
2014	7	4	3	0.39203	0.35844	0.317158	0.240462	0.181838	0.119694	28.45
2014	7	4	4	0.302922	0.317394	0.300596	0.368223	0.296393	0.22025	28.35
2014	7	4	5	0.323657	0.371457	0.379051	0.539348	0.479168	0.415374	27.4333
2014	7	4	6	0.533085	0.530878	0.51986	0.523126	0.495957	0.467158	26.4833
2014	7	4	7	0.474716	0.430677	0.444521	0.275994	0.389946	0.510741	27.7
2014	7	4	8	0.407759	0.456041	0.47088	0.625622	0.584963	0.541862	30.4
2014	7	4	9	0.336228	0.368491	0.343824	0.481812	0.357552	0.225831	31.75
2014	7	4	10	0.211287	0.206366	0.170683	0.189083	0.0972971	0	31.9833
2014	7	4	11	0.229638	0.206366	0.170683	0.124628	0.0641303	0	32.2
2014	7	4	12	0.263002	0.276687	0.236812	0.324755	0.189478	0.0460786	32.3833
2014	7	4	13	0.478237	0.406307	0.342858	0.153664	0.0981804	0.039365	31.8833
2014	7	4	14	0.495843	0.447701	0.370287	0.278608	0.143364	0	32.4167
2014	7	4	15	0.388976	0.337301	0.278977	0.1558	0.0801704	0	31.4333
2014	7	4	16	0.509664	0.443758	0.377623	0.212271	0.138977	0.0612807	28.9667
2014	7	4	17	0.423566	0.360261	0.310156	0.137913	0.105182	0.0704859	28.4
2014	7	4	18	0.390215	0.351556	0.297073	0.215774	0.128733	0.0364667	28.2333
2014	7	4	19	0.313741	0.317394	0.262512	0.330225	0.169925	0	28.4
2014	7	4	20	0.40456	0.344148	0.2787	0.131962	0.0512254	-0.0343587	28.2167
2014	7	4	21	0.318422	0.317394	0.268523	0.313781	0.178337	0.0347609	28.5833
2014	7	4	22	0.358048	0.362602	0.305285	0.378598	0.209923	0.031121	28.1
2014	7	4	23	0.304139	0.278373	0.244319	0.187876	0.136204	0.0814302	26.3333
2014	7	5	0	0.420953	0.357494	0.311492	0.134602	0.113657	0.0914537	25.3833
2014	7	5	1	0.402235	0.408873	0.39048	0.432188	0.369234	0.302499	24.7833
2014	7	5	2	0.464511	0.462547	0.419732	0.45565	0.338802	0.214938	24.6833
2014	7	5	3	0.526233	0.489896	0.449902	0.362267	0.311944	0.258599	24.5167
2014	7	5	4	0.553295	0.508445	0.491036	0.350917	0.378512	0.407764	24.8167
2014	7	5	5	0.430246	0.351921	0.331134	0.0768179	0.152003	0.231703	24.6667
2014	7	5	6	0.469192	0.317394	0.356207	-0.215774	0.152003	0.541862	24.9167
2014	7	5	7	0.659884	0.667634	0.67433	0.694852	0.70044	0.706363	25.7
2014	7	5	8	0.479559	0.448688	0.413366	0.340256	0.293731	0.244413	28.0833
2014	7	5	9	0.178121	0.0957792	0.114673	-0.193434	0	0.205048	29.7333
2014	7	5	10	0.221616	0.226565	0.215175	0.243951	0.203533	0.160689	29.95
2014	7	5	11	0.212094	0.278373	0.244319	0.51117	0.302563	0.0814302	30.3167
2014	7	5	12	0.332779	0.325905	0.269552	0.301761	0.155278	0	31.0833
2014	7	5	13	0.305718	0.265586	0.227057	0.124628	0.0848889	0.0427635	31.6667
2014	7	5	14	0.323657	0.29203	0.249502	0.180945	0.115477	0.0460786	32.6833
2014	7	5	15	0.419946	0.354499	0.293202	0.124628	0.0641304	0	31.3667
2014	7	5	16	0.418332	0.357494	0.295679	0.14381	0.0740006	0	31.2167
2014	7	5	17	0.466915	0.397967	0.329154	0.1558	0.0801704	0	30.9833
2014	7	5	18	0.553295	0.462547	0.388951	0.14381	0.0919226	0.03692	29.5333
2014	7	5	19	0.403856	0.375234	0.303453	0.274705	0.121991	-0.0398934	28.5167
2014	7	5	20	0.337539	0.314115	0.259801	0.231841	0.119299	0	28.4667
2014	7	5	21	0.567942	0.496141	0.418846	0.243951	0.149378	0.0491253	28.5333
2014	7	5	22	0.474716	0.390577	0.314404	0.0950488	0.024662	-0.0499509	28.6
2014	7	5	23	0.423566	0.365212	0.302063	0.160254	0.0824622	0	28.4833
2014	7	6	0	0.516161	0.44464	0.356207	0.193434	0.0671143	-0.0667896	27.9833
2014	7	6	1	0.553295	0.305993	0.332301	-0.562615	-0.0671143	0.458138	26.4
2014	7	6	2	0.526233	0.430677	0.302063	0.0950488	-0.103094	-0.313133	26
2014	7	6	3	0.521987	0.498526	0.494068	0.416121	0.443607	0.472742	26.0167
2014	7	6	4	0.459276	0.430677	0.262512	0.330225	-0.0931094	-0.541862	25.85
2014	7	6	5	0.69883	0.398806	0.208368	-0.65498	-0.678072	-0.702551	25.7167
2014	7	6	6	0.439067	0.29203	0.172913	-0.224413	-0.308122	-0.396857	25.6167
2014	7	6	7	0.521987	0.454126	0.375602	0.215774	0.111031	0	26.7333
2014	7	6	8	0.396274	0.430677	0.391663	0.551511	0.383329	0.205048	28.6333
2014	7	6	9	0.430246	0.430677	0.391663	0.432188	0.321928	0.205048	30.2333
2014	7	6	10	0.188694	0.194089	0.185005	0.21304	0.178337	0.141551	30.6333
2014	7	6	11	0.259764	0.23579	0.195019	0.151587	0.0780024	0	31.3333
2014	7	6	12	0.238268	0.242859	0.208368	0.258985	0.154328	0.0433878	31.8167
2014	7	6	13	0.237742	0.296767	0.2583	0.504081	0.295456	0.0743043	32.05
2014	7	6	14	0.202939	0.29407	0.251578	0.614155	0.339486	0.0483264	32.2333
2014	7	6	15	0.490409	0.430677	0.356207	0.220876	0.113657	0	32.4167
2014	7	6	16	0.352687	0.327664	0.262512	0.239776	0.0995357	-0.0491253	31.5667
2014	7	6	17	0.566067	0.478866	0.396064	0.172588	0.0888092	0	31.0667
2014	7	6	18	0.33045	0.307761	0.262512	0.228067	0.139725	0.0460786	29.55
2014	7	6	19	0.398312	0.421471	0.356207	0.502813	0.280108	0.0440308	29.4167
2014	7	6	20	0.564009	0.479117	0.408961	0.180945	0.128733	0.0733867	28.4
2014	7	6	21	0.432322	0.400847	0.339892	0.290294	0.172837	0.0483264	28.0667
2014	7	6	22	0.33012	0.34118	0.282186	0.380025	0.195551	0	28.4667
2014	7	6	23	0.372049	0.380134	0.323041	0.408528	0.234465	0.0499509	28.8
2014	7	7	0	0.397044	0.372836	0.320752	0.287809	0.182864	0.0716182	28.8333
2014	7	7	1	0.489402	0.465527	0.446597	0.38167	0.369234	0.356051	28.1167
2014	7	7	2	0.382812	0.393755	0.403387	0.432188	0.440573	0.44946	27.8
2014	7	7	3	0.394884	0.392231	0.405187	0.382913	0.423808	0.467158	27.7
2014	7	7	4	0.407759	0.400362	0.391663	0.374378	0.36257	0.350053	28.1333
2014	7	7	5	0.338577	0.293493	0.26057	0.135143	0.119582	0.103086	29.0167
2014	7	7	6	0.373048	0.36079	0.304487	0.317736	0.180572	0.0351723	29.0833
2014	7	7	7	0.38509	0.372078	0.313358	0.326377	0.183712	0.0324812	26.4333
2014	7	7	8	0.323657	0.315171	0.308144	0.285366	0.280108	0.274535	24.8
2014	7	7	9	0.332779	0.338458	0.324221	0.358403	0.308753	0.256121	25.3333
2014	7	7	10	0.334667	0.325112	0.317299	0.291553	0.285909	0.279925	25.65
2014	7	7	11	0.407759	0.361014	0.371549	0.19683	0.306103	0.421938	26.9
2014	7	7	12	0.399737	0.365212	0.349743	0.243951	0.259387	0.275749	28.45
2014	7	7	13	0.331223	0.324455	0.333697	0.300681	0.338169	0.377907	29.7333
2014	7	7	14	0.30785	0.295068	0.274464	0.250175	0.214125	0.17591	29.9333
2014	7	7	15	0.30649	0.298605	0.273332	0.27091	0.213404	0.152444	29.8833
2014	7	7	16	0.312003	0.336022	0.32749	0.420383	0.355481	0.286681	29.8667
2014	7	7	17	0.302922	0.290534	0.270358	0.247024	0.211504	0.173852	29.8167
2014	7	7	18	0.360791	0.334897	0.297968	0.243951	0.184425	0.121324	28.85
2014	7	7	19	0.333103	0.308454	0.268896	0.221875	0.152851	0.0796834	25.7667
2014	7	7	20	0.327618	0.33567	0.348479	0.363949	0.386183	0.409751	25.9333
2014	7	7	21	0.348604	0.343468	0.337518	0.325429	0.317482	0.309059	26.8333
2014	7	7	22	0.360791	0.347709	0.308144	0.301761	0.212994	0.118896	27.4667
2014	7	7	23	0.250373	0.255553	0.251578	0.273746	0.253757	0.232567	27.2167
2014	7	8	0	0.339157	0.324661	0.308737	0.273746	0.253757	0.232567	26.5833
2014	7	8	1	0.372472	0.350103	0.316518	0.271535	0.215389	0.155872	24.7667
2014	7	8	2	0.349	0.350566	0.339357	0.356065	0.321928	0.285741	25.0167
2014	7	8	3	0.344664	0.322345	0.318913	0.243951	0.272372	0.3025	24.35
2014	7	8	4	0.407759	0.414537	0.406383	0.438343	0.403897	0.367383	24.7667
2014	7	8	5	0.336228	0.360262	0.356207	0.444677	0.392317	0.336814	24.5833
2014	7	8	6	0.32848	0.333012	0.286249	0.348929	0.209923	0.0625713	25.4167
2014	7	8	7	0.375174	0.382236	0.343196	0.407043	0.285402	0.156458	25.5167
2014	7	8	8	0.442471	0.475077	0.496859	0.5896	0.595158	0.601051	25.7667
2014	7	8	9	0.326453	0.300152	0.274278	0.207774	0.179979	0.150514	24.4833
2014	7	8	10	0.323657	0.317394	0.316657	0.295396	0.304006	0.313133	24.8
2014	7	8	11	0.305092	0.306588	0.295125	0.31184	0.27711	0.240294	26.2
2014	7	8	12	0.30785	0.310041	0.297565	0.317736	0.278976	0.237888	26.6833
2014	7	8	13	0.319553	0.349073	0.34824	0.452758	0.400087	0.344254	26.35
2014	7	8	14	0.299094	0.290459	0.268704	0.26013	0.213779	0.164646	26.4167
2014	7	8	15	0.319675	0.319246	0.303764	0.317737	0.275007	0.229712	27.05
2014	7	8	16	0.254201	0.277294	0.278326	0.358403	0.321928	0.283263	26.8833
2014	7	8	17	0.357629	0.351556	0.350591	0.330225	0.33787	0.345973	27.0167
2014	7	8	18	0.30117	0.293646	0.293667	0.267219	0.280108	0.293771	27.1667
2014	7	8	19	0.339157	0.342465	0.363709	0.354086	0.408085	0.465325	27.15
2014	7	8	20	0.370625	0.458296	0.48014	0.766225	0.678072	0.584626	26.8833
2014	7	8	21	0.375174	0.470777	0.52912	0.806566	0.807355	0.80819	25.7167
2014	7	8	22	0.205808	0.239626	0.371104	0.358403	0.669851	1	25.15
2014	7	8	23	-0.051517	0.138647	0.339892	0.806567	1.04731	1.3025	25.05
2014	7	9	0	0.407759	0.447701	0.47088	0.587988	0.584963	0.581755	26.2333
2014	7	9	1	0.363577	0.367862	0.394291	0.382913	0.449803	0.520709	27.75
2014	7	9	2	0.366815	0.328936	0.290635	0.195892	0.152952	0.107434	27.5167
2014	7	9	3	0.362457	0.313094	0.283349	0.139714	0.140373	0.141071	27.7667
2014	7	9	4	0.282521	0.287759	0.268114	0.306159	0.242075	0.174143	27.5833
2014	7	9	5	0.33566	0.323017	0.332301	0.278608	0.326228	0.376708	26.2333
2014	7	9	6	0.354362	0.363179	0.371104	0.394146	0.401363	0.409013	25.9333
2014	7	9	7	0.365459	0.367435	0.330719	0.374378	0.267933	0.155097	27.1167
2014	7	9	8	0.33012	0.323426	0.337053	0.299915	0.349584	0.402236	28.35
2014	7	9	9	0.323657	0.331357	0.332301	0.358403	0.347923	0.336814	28.8333
2014	7	9	10	0.35914	0.386799	0.332301	0.48395	0.283793	0.0716182	29.8333
2014	7	9	11	0.312942	0.260159	0.228523	0.074769	0.0759489	0.0771996	30.9667
2014	7	9	12	0.539879	0.460992	0.38128	0.183913	0.0946369	0	31.7833
2014	7	9	13	0.224226	0.2685	0.248432	0.424002	0.292181	0.152444	30.9667
2014	7	9	14	0.362603	0.382236	0.323041	0.451196	0.251539	0.0398934	30
2014	7	9	15	0.528732	0.430677	0.348361	0.0862736	0.0223678	-0.0453751	28.8333
2014	7	9	16	0.499461	0.482484	0.399057	0.422858	0.217591	0	29.35
2014	7	9	17	0.463799	0.401772	0.332301	0.183913	0.0946369	0	29.2
2014	7	9	18	0.243767	0.334897	0.276989	0.65498	0.337035	0	27.8333
2014	7	9	19	0.617188	0.834909	0.690543	1.59962	0.823122	0	26.8167
2014	7	9	20	1.33623	0.609423	0.59236	-1.94336	-0.752073	0.510741	26.5167
2014	7	9	21	0.498222	0.409612	0.34757	0.0983847	0.0752882	0.0508048	27.8333
2014	7	9	22	0.403856	0.34554	0.296461	0.140716	0.102362	0.061705	26.8
2014	7	9	23	0.46363	0.398806	0.339892	0.171125	0.116253	0.0580868	26.9
2014	7	10	0	0.405049	0.387056	0.329389	0.32386	0.192645	0.0535512	27.1667
2014	7	10	1	0.366815	0.362329	0.334336	0.346573	0.275634	0.200436	26.9667
2014	7	10	2	0.343866	0.336224	0.322162	0.30938	0.282934	0.2549	26.7333
2014	7	10	3	0.372472	0.350103	0.349215	0.271535	0.307182	0.344968	26.1
2014	7	10	4	0.323657	0.327664	0.31922	0.341739	0.311202	0.278831	26.6167
2014	7	10	5	0.323657	0.342465	0.325052	0.408528	0.327575	0.24176	26.75
2014	7	10	6	0.413441	0.40808	0.400157	0.389252	0.376149	0.362258	26.8833
2014	7	10	7	0.507669	0.511483	0.504047	0.52488	0.4975	0.468476	27.25
2014	7	10	8	0.453385	0.466191	0.476891	0.51117	0.519374	0.528071	28.7333
2014	7	10	9	0.351473	0.306727	0.273332	0.149565	0.132103	0.113594	29.8333
2014	7	10	10	0.284711	0.280834	0.276989	0.267219	0.263034	0.258599	30.6667
2014	7	10	11	0.284711	0.269433	0.259567	0.215774	0.214125	0.212377	30.4
2014	7	10	12	0.287367	0.278948	0.25213	0.249379	0.188445	0.123852	30.2833
2014	7	10	13	0.215755	0.215153	0.177951	0.21304	0.109624	0	30.6167
2014	7	10	14	0.300518	0.269433	0.241534	0.160254	0.13493	0.108085	30.3667
2014	7	10	15	0.384193	0.389823	0.341997	0.409596	0.265734	0.113233	28.9167
2014	7	10	16	0.354617	0.327837	0.291305	0.233775	0.176878	0.116564	29.0333
2014	7	10	17	0.331679	0.311719	0.289806	0.241614	0.214125	0.184985	28.2833
2014	7	10	18	0.302255	0.299383	0.272209	0.289295	0.217905	0.142229	28.3667
2014	7	10	19	0.318804	0.326366	0.302063	0.352927	0.271805	0.185811	28.5667
2014	7	10	20	0.302081	0.307372	0.284641	0.325954	0.253119	0.17591	28.5167
2014	7	10	21	0.365459	0.367435	0.356207	0.374378	0.339486	0.302499	28.2333
2014	7	10	22	0.457005	0.44464	0.451845	0.401208	0.442518	0.486309	27.6833
2014	7	10	23	0.455429	0.442512	0.438241	0.397142	0.407175	0.417811	28.3167
2014	7	11	0	0.430246	0.445297	0.465963	0.49816	0.530515	0.564812	28.3333
2014	7	11	1	0.480678	0.45712	0.438607	0.374379	0.36257	0.350053	27
2014	7	11	2	0.337539	0.240932	0.161188	-0.0983847	-0.157541	-0.22025	25.9167
2014	7	11	3	0.521987	0.297976	-0.188973	-0.48883	-1.47393	-2.51818	25.5667
2014	7	11	4	0.382812	0.23579	0.13786	-0.280601	-0.304854	-0.330564	24.7
2014	7	11	5	0.433933	0.29633	0.168818	-0.186981	-0.31034	-0.441106	25.1833
2014	7	11	6	0.743603	0.57881	0.394291	0	-0.237039	-0.488311	25.2667
2014	7	11	7	0.553295	0.398806	0.208368	-0.14381	-0.415037	-0.702551	26.9167
2014	7	11	8	0.380698	0.357494	0.311492	0.275994	0.186413	0.0914537	30.2
2014	7	11	9	0.188694	0.178747	0.147839	0.14381	0.0740006	0	31.1833
2014	7	11	10	0.114228	0.202196	0.246452	0.51117	0.485427	0.458138	32.6667
2014	7	11	11	0.145536	0.186465	0.190946	0.330225	0.273018	0.212377	33.0333
2014	7	11	12	0.273751	0.23281	0.176239	0.0890131	0	-0.0943577	33.2
2014	7	11	13	0.268584	0.276299	0.228523	0.303396	0.156119	0	33.4833
2014	7	11	14	0.442471	0.395162	0.316657	0.228999	0.0892674	-0.0588536	32.6
2014	7	11	15	0.348604	0.299383	0.255118	0.126503	0.0861567	0.0433878	31.3667
2014	7	11	16	0.453951	0.396715	0.328118	0.195684	0.100694	0	29.1333
2014	7	11	17	0.503075	0.407519	0.337053	0.0718931	0.0369943	0	28.4667
2014	7	11	18	0.486737	0.430677	0.345825	0.233775	0.0911479	-0.0600427	28.05
2014	7	11	19	0.333451	0.317394	0.262512	0.260995	0.134301	0	27.7833
2014	7	11	20	0.265578	0.25193	0.199272	0.203993	0.0794344	-0.0526033	27.85
2014	7	11	21	0.38755	0.347709	0.287586	0.207775	0.106915	0	27.6333
2014	7	11	22	0.770362	0.755789	0.625104	0.704604	0.36257	0	27.4
2014	7	11	23	0.442471	0.382858	0.306275	0.173479	0.0601211	-0.0600427	27.5
2014	7	12	0	0.596453	0.496141	0.435425	0.14381	0.14439	0.145005	26.15
2014	7	12	1	0.577858	0.41095	0.339892	-0.175287	-0.0901978	0	25.45
2014	7	12	2	0.398312	0.331844	0.291886	0.0983847	0.0995357	0.100756	25.25
2014	7	12	3	0.398312	0.263995	0.274464	-0.207775	0.0506261	0.324542	25.2333
2014	7	12	4	0.521987	0.539964	0.494068	0.603102	0.443607	0.274535	25.4833
2014	7	12	5	0.446705	0.503859	0.47088	0.704604	0.514573	0.313133	25.7
2014	7	12	6	0.58342	0.597358	0.577586	0.646313	0.567041	0.483008	26.2
2014	7	12	7	0.553295	0.48041	0.416736	0.224413	0.169925	0.112165	26.8167
2014	7	12	8	0.581306	0.532764	0.513142	0.362267	0.389946	0.419287	27.6
2014	7	12	9	0.446705	0.503859	0.51986	0.704604	0.652077	0.596396	29.2667
2014	7	12	10	0.268584	0.29203	0.272689	0.374378	0.280108	0.180177	31.0667
2014	7	12	11	0.217067	0.25193	0.287586	0.374379	0.415038	0.458138	30.9
2014	7	12	12	0.238268	0.242859	0.271373	0.258985	0.331206	0.407764	31.5167
2014	7	12	13	0.200608	0.20055	0.165873	0.200348	0.103094	0	32
2014	7	12	14	0.184012	0.244211	0.214673	0.45565	0.270089	0.0733867	32.3667
2014	7	12	15	0.223747	0.25193	0.208368	0.350917	0.180572	0	32.0667
2014	7	12	16	0.263002	0.295807	0.236812	0.411028	0.189478	-0.0453751	31.5333
2014	7	12	17	0.37004	0.36344	0.307886	0.340256	0.195551	0.0421569	30.4667
2014	7	12	18	0.380026	0.34987	0.296461	0.243951	0.14543	0.0409941	28.6167
2014	7	12	19	0.274808	0.287759	0.242413	0.333248	0.183864	0.0255109	27.9833
2014	7	12	20	0.36864	0.351556	0.303302	0.291553	0.185215	0.0724917	26.5
2014	7	12	21	0.418694	0.41987	0.422609	0.424002	0.429684	0.435708	26.4333
2014	7	12	22	0.362333	0.338194	0.29225	0.253407	0.165586	0.0724917	27.0333
2014	7	12	23	0.333825	0.297976	0.258544	0.172058	0.122484	0.0699332	27.0167
2014	7	13	0	0.358368	0.329698	0.320752	0.228999	0.252766	0.277961	26.3
2014	7	13	1	0.504902	0.499785	0.500254	0.481812	0.491853	0.502497	25.3833
2014	7	13	2	0.676343	0.682606	0.701595	0.704604	0.747234	0.792424	25.5
2014	7	13	3	0.433933	0.376613	0.34173	0.175287	0.175087	0.174875	24.9833
2014	7	13	4	0.433933	0.29633	0.188973	-0.186981	-0.253757	-0.324542	24.8167
2014	7	13	5	0.469192	0.430677	0.416736	0.295397	0.321928	0.350053	25.15
2014	7	13	6	0.553295	0.53573	0.527184	0.474035	0.479993	0.486309	25.45
2014	7	13	7	0.575166	0.55536	0.504047	0.485797	0.375509	0.258599	26.7833
2014	7	13	8	0.323657	0.323017	0.319917	0.320769	0.313158	0.305089	28.9333
2014	7	13	9	0.407759	0.398806	0.34757	0.36736	0.238787	0.102494	30.1167
2014	7	13	10	0.352687	0.357494	0.306275	0.374379	0.222393	0.0612807	29.55
2014	7	13	11	0.323657	0.312596	0.270358	0.273746	0.174029	0.0683251	30.85
2014	7	13	12	0.352687	0.259553	0.227057	-0.0675616	0	0.0716182	31.4
2014	7	13	13	0.212094	0.185464	0.153395	0.0919319	0.0473057	0	31.9
2014	7	13	14	0.10659	0.120636	0	0.169972	-0.192645	-0.577034	31.4167
2014	7	13	15	0.200608	0.189744	0.0997765	0.151587	-0.0824621	-0.330564	31.6333
2014	7	13	16	0.375174	0.209062	0.937633	-0.374378	1.9542	4.42258	31.6333
2014	7	13	17	0.369283	0.310041	0.237741	0.101963	0	-0.108085	31.5667
2014	7	13	18	0.407759	0.413173	0.326834	0.432188	0.180572	-0.0861513	28.95
2014	7	13	19	0.314428	0.325905	0.290111	0.366216	0.24616	0.118896	28.8167
2014	7	13	20	0.295645	0.325905	0.290111	0.432188	0.280108	0.118896	28.8167
2014	7	13	21	0.419946	0.380943	0.32567	0.243952	0.155278	0.0612807	28.4333
2014	7	13	22	0.343866	0.340843	0.270358	0.330225	0.137504	-0.0667896	28.5
2014	7	13	23	0.437885	0.380943	0.315073	0.180945	0.0931095	0	27.1667
2014	7	14	0	0.620791	0.531655	0.488705	0.218579	0.249978	0.283263	25.45
2014	7	14	1	0.457005	0.386799	0.356207	0.140213	0.174029	0.209876	24.6333
2014	7	14	2	-0.407759	-0.317394	0.0489798	0	0.874469	1.80144	24.3333
2014	7	14	3	0.229638	0.25193	0.59236	0.330225	1.24793	2.22073	24.6833
2014	7	14	4	-0.690472	-0.537453	-0.280868	0	0.459432	0.946449	24.5833
2014	7	14	5	0.347486	0.305993	0.280868	0.160253	0.160465	0.160689	24.3167
2014	7	14	6	-0.323657	0.0654642	0.459332	1.43219	1.87447	2.34331	24.45
2014	7	14	7	0.407759	0.368491	0.3683	0.230569	0.296982	0.367383	25.2
2014	7	14	8	0.299094	0.305993	0.400922	0.330225	0.584963	0.854995	26.4
2014	7	14	9	0.219065	0.170517	0.161188	0	0.0565835	0.116564	27.6167
2014	7	14	10	0.165745	0.166682	0.181314	0.169972	0.209453	0.251306	27.0667
2014	7	14	11	0.323657	0.353598	0.373058	0.458764	0.462343	0.466138	24.35
2014	7	14	12	0.420686	0.370823	0.318123	0.195684	0.132755	0.0660477	25.6667
2014	7	14	13	0.27467	0.287855	0.282315	0.334166	0.296132	0.255815	26.8667
2014	7	14	14	0.32774	0.315479	0.323568	0.272415	0.316027	0.362258	26.8
2014	7	14	15	0.276688	0.269433	0.276989	0.243952	0.277534	0.313133	26.1333
2014	7	14	16	0.319422	0.317394	0.313712	0.31027	0.303392	0.296101	25.8167
2014	7	14	17	0.323657	0.304468	0.270015	0.237071	0.173065	0.105215	26.1833
2014	7	14	18	0.36864	0.35918	0.333364	0.325954	0.269607	0.209876	26.4167
2014	7	14	19	0.373048	0.338194	0.304487	0.215774	0.180572	0.143257	26.8167
2014	7	14	20	0.543959	0.444961	0.368021	0.097247	0.0500407	0	27.0833
2014	7	14	21	0.350356	0.304582	0.2583	0.14381	0.0919226	0.03692	27.0667
2014	7	14	22	0.273225	0.264482	0.211852	0.233775	0.100929	-0.0398934	26.8667
2014	7	14	23	0.252512	0.275557	0.235524	0.356501	0.20482	0.0440308	26.8
2014	7	15	0	0.51833	0.43949	0.363497	0.162577	0.083658	0	26.9833
2014	7	15	1	0.388976	0.337301	0.285875	0.1558	0.0995357	0.0398934	27.2667
2014	7	15	2	0.404123	0.371457	0.313611	0.256724	0.150025	0.03692	27.4333
2014	7	15	3	0.373253	0.361217	0.304254	0.318943	0.179549	0.0317864	27.7333
2014	7	15	4	0.37147	0.317394	0.273807	0.127462	0.0972971	0.0653215	27.8
2014	7	15	5	0.506601	0.416392	0.350334	0.0995492	0.067904	0.0343587	27.8667
2014	7	15	6	0.434481	0.36079	0.304487	0.101963	0.0695409	0.0351723	28.0167
2014	7	15	7	0.524265	0.43803	0.3683	0.135143	0.0864147	0.0347609	28.25
2014	7	15	8	0.444275	0.368143	0.310497	0.100742	0.0687128	0.0347609	28.55
2014	7	15	9	0.441257	0.360262	0.304774	0.0757795	0.0581029	0.039365	29.1833
2014	7	15	10	0.433334	0.377926	0.312577	0.183312	0.0943274	0	29.6667
2014	7	15	11	0.508689	0.430677	0.361763	0.156671	0.0962154	0.0321303	29.8833
2014	7	15	12	0.52003	0.436985	0.366589	0.145301	0.0892674	0.0298698	30.3
2014	7	15	13	0.510598	0.42417	0.356207	0.120607	0.0771679	0.031121	30.3333
2014	7	15	14	0.461442	0.388773	0.32749	0.133534	0.0853915	0.0343587	30.25
2014	7	15	15	0.505482	0.423409	0.350197	0.135143	0.0695409	0	29.4667
2014	7	15	16	0.364009	0.341763	0.282668	0.263627	0.135655	0	28.8667
2014	7	15	17	0.531424	0.439017	0.363105	0.114452	0.0588937	0	28.5
2014	7	15	18	0.38462	0.343468	0.284078	0.198925	0.102362	0	28.3667
2014	7	15	19	0.478237	0.380943	0.307886	0.0392128	0	-0.0415673	28.2
2014	7	15	20	0.516161	0.430677	0.356207	0.130427	0.0671141	0	28.2167
2014	7	15	21	0.61894	0.528987	0.437518	0.21304	0.109624	0	28.1833
2014	7	15	22	0.508689	0.423886	0.356207	0.126029	0.0806185	0.0324812	28.4
2014	7	15	23	0.573005	0.468345	0.393373	0.100742	0.0687128	0.0347609	28.3833
2014	7	16	0	0.595317	0.501991	0.41519	0.174197	0.0896372	0	28.3667
2014	7	16	1	0.491522	0.403658	0.328118	0.0950489	0.0327899	-0.0332073	28.3167
2014	7	16	2	0.574582	0.479117	0.402655	0.14381	0.0919226	0.03692	28.1167
2014	7	16	3	0.350356	0.296767	0.251916	0.108543	0.0740006	0.0373843	28.1167
2014	7	16	4	0.386184	0.372836	0.314597	0.325954	0.185215	0.036025	28.15
2014	7	16	5	0.343866	0.305329	0.264485	0.169972	0.121015	0.0691196	28.15
2014	7	16	6	0.442131	0.372078	0.313358	0.126029	0.0806185	0.0324812	28.2667
2014	7	16	7	0.334229	0.385586	0.329848	0.565967	0.321928	0.0632367	28.8833
2014	7	16	8	0.312492	0.340268	0.287586	0.437824	0.24257	0.0355932	29.6167
2014	7	16	9	0.337073	0.295966	0.250171	0.151587	0.0931095	0.031121	30.05
2014	7	16	10	0.233873	0.220291	0.20471	0.172588	0.152003	0.130182	30.5333
2014	7	16	11	0.277144	0.24801	0.21159	0.145678	0.0931094	0.0373843	30.5667
2014	7	16	12	0.286274	0.263995	0.237741	0.185742	0.150025	0.112165	31
2014	7	16	13	0.298152	0.315045	0.266376	0.374379	0.208947	0.0335822	31.35
2014	7	16	14	0.268584	0.258795	0.225218	0.224414	0.146841	0.0646115	31
2014	7	16	15	0.289684	0.25193	0.213693	0.119323	0.0763509	0.0307982	30.7
2014	7	16	16	0.333103	0.341336	0.292803	0.370252	0.219966	0.0606554	29.9
2014	7	16	17	0.314097	0.341336	0.292803	0.437009	0.254317	0.0606554	29.3667
2014	7	16	18	0.366051	0.371457	0.317404	0.390445	0.229482	0.0588536	28.9
2014	7	16	19	0.399312	0.36763	0.318816	0.256352	0.173332	0.0853269	28.8
2014	7	16	20	0.376892	0.368773	0.314704	0.340256	0.202308	0.0560773	28.8
2014	7	16	21	0.323657	0.287444	0.256431	0.160254	0.13493	0.108085	28.85
2014	7	16	22	0.364986	0.328107	0.288649	0.198573	0.150679	0.0999092	28.9
2014	7	16	23	0.327504	0.2841	0.258024	0.131652	0.13245	0.133296	28.8333
2014	7	17	0	0.315027	0.333225	0.321935	0.397142	0.334419	0.26793	28.4333
2014	7	17	1	0.38755	0.390577	0.387362	0.401208	0.387023	0.371987	28.35
2014	7	17	2	0.430246	0.419481	0.408513	0.38167	0.369234	0.356051	27.5167
2014	7	17	3	0.498222	0.526456	0.52912	0.625622	0.584962	0.541862	26.0833
2014	7	17	4	0.446705	0.382236	0.356207	0.1558	0.192645	0.231703	25.4
2014	7	17	5	0.398312	0.352908	0.291886	0.193434	0.0995357	0	25.15
2014	7	17	6	0.440681	0.397083	0.313945	0.243951	0.0848889	-0.0837241	24.85
2014	7	17	7	0.498222	0.430677	0.389373	0.193434	0.192645	0.191809	27.65
2014	7	17	8	0.446705	0.503859	0.535201	0.704604	0.695146	0.685119	29.7833
2014	7	17	9	0.323657	0.297976	0.281907	0.207774	0.206451	0.205048	30.45
2014	7	17	10	0.241291	0.239626	0.237741	0.233775	0.231326	0.228729	30.7
2014	7	17	11	0.27467	0.287855	0.260674	0.334166	0.235378	0.130659	30.9333
2014	7	17	12	0.293531	0.281879	0.250964	0.240954	0.174029	0.103086	31.0333
2014	7	17	13	0.314428	0.313094	0.269552	0.308407	0.188445	0.0612807	31.3667
2014	7	17	14	0.337539	0.3239	0.27849	0.275994	0.171766	0.0612807	31.45
2014	7	17	15	0.323657	0.350762	0.305008	0.445965	0.271302	0.0861514	31.0333
2014	7	17	16	0.313741	0.376613	0.321771	0.597444	0.336283	0.0594425	30.6
2014	7	17	17	0.341799	0.350762	0.305008	0.382243	0.238512	0.0861514	30.0333
2014	7	17	18	0.302255	0.340624	0.29107	0.475389	0.270854	0.0540383	29.2333
2014	7	17	19	0.380231	0.358152	0.315436	0.280601	0.198329	0.111116	29.1833
2014	7	17	20	0.343127	0.33105	0.301004	0.288632	0.224873	0.157286	29.0333
2014	7	17	21	0.323657	0.326207	0.304774	0.335165	0.270648	0.202256	29.0833
2014	7	17	22	0.376892	0.344641	0.305008	0.231362	0.175087	0.115432	29.0833
2014	7	17	23	0.294836	0.290375	0.298405	0.274705	0.304854	0.336814	28.5333
2014	7	18	0	0.345527	0.347709	0.356207	0.35537	0.375509	0.396857	27.7
2014	7	18	1	0.461442	0.444039	0.429001	0.382913	0.370369	0.357071	27.3333
2014	7	18	2	0.457005	0.416392	0.400922	0.273746	0.29956	0.326924	27.2333
2014	7	18	3	0.469192	0.45105	0.477687	0.387328	0.49304	0.605099	26.45
2014	7	18	4	0.426324	0.373282	0.356207	0.186981	0.229482	0.274535	25.7
2014	7	18	5	0.360791	0.334897	0.318123	0.243952	0.241008	0.237888	25.7167
2014	7	18	6	0.553295	0.398806	0.272689	-0.14381	-0.234465	-0.330564	25.7
2014	7	18	7	0.512351	0.430677	0.428031	0.14381	0.275634	0.415374	27.1167
2014	7	18	8	0.396274	0.384631	0.255118	0.343737	0	-0.364376	28.8167
2014	7	18	9	-0.375174	-0.0829677	-0.147839	0.943358	0.263034	-0.458138	31.2
2014	7	18	10	0.0550726	0.0829677	0.0686216	0.180945	0.0931094	0	32.1833
2014	7	18	11	0.152507	0.118709	0.141033	0	0.120294	0.247811	31.9
2014	7	18	12	0.268584	0.260159	0.215175	0.230569	0.118644	0	32.2667
2014	7	18	13	0.204295	0.197866	0.178994	0.175287	0.133267	0.0887235	32.8833
2014	7	18	14	0.237277	0.23579	0.195019	0.230569	0.118644	0	33.15
2014	7	18	15	0.259764	0.23579	0.195019	0.151587	0.0780025	0	32.7667
2014	7	18	16	0.268584	0.265586	0.219663	0.255055	0.131245	0	32.2667
2014	7	18	17	0.421522	0.41702	0.356207	0.401208	0.23816	0.0653215	31.9
2014	7	18	18	0.491063	0.430677	0.329848	0.218579	0.0384741	-0.152444	29.3833
2014	7	18	19	0.417675	0.390577	0.305619	0.295396	0.103094	-0.100756	28.2
2014	7	18	20	0.634541	0.532764	0.424829	0.175287	0.0458038	-0.0914537	27.8333
2014	7	18	21	0.479559	0.483215	0.413366	0.496056	0.293731	0.0792583	27.8
2014	7	18	22	0.494139	0.473544	0.539502	0.401208	0.621488	0.854995	27.0167
2014	7	18	23	0.75759	0.647092	0.550098	0.258985	0.175087	0.0861513	27
2014	7	19	0	0.323657	0.430677	0.416736	0.806566	0.584962	0.350053	26.3667
2014	7	19	1	0.928468	0.891668	0.784238	0.762413	0.523562	0.270369	26.4
2014	7	19	2	0.659884	0.603851	0.499438	0.407043	0.209453	0	26.4833
2014	7	19	3	0	0.29203	0.356207	1.31774	1	0.663186	26.0667
2014	7	19	4	0.797061	0.815307	0.781036	0.879393	0.752073	0.617107	26.2167
2014	7	19	5	0.756234	0.625563	0.517395	0.166604	0.0857298	0	26.5667
2014	7	19	6	0.61245	0.51959	0.412325	0.193434	0.0506261	-0.100756	26.9167
2014	7	19	7	0.571233	0.510104	0.432077	0.295396	0.180572	0.0588536	28.7333
2014	7	19	8	0.268584	0.230865	0.190946	0.0983847	0.0506261	0	29.7833
2014	7	19	9	0.254201	0.25193	0.208368	0.243952	0.125531	0	30.9167
2014	7	19	10	0.229638	0.20055	0.165873	0.0983847	0.0506261	0	31.6833
2014	7	19	11	0.123049	0.138647	0.114673	0.193434	0.0995357	0	32.0333
2014	7	19	12	0.15106	0.117583	0.0792177	0	-0.0506261	-0.104292	32.5833
2014	7	19	13	0.212094	0.22431	0.169711	0.267219	0.0931094	-0.0914537	32.9
2014	7	19	14	0.265121	0.258174	0.213533	0.233775	0.120294	0	33.3
2014	7	19	15	0.295645	0.28665	0.214241	0.255055	0.0671143	-0.132111	32.7
2014	7	19	16	0.287367	0.265586	0.196819	0.189083	0.0331668	-0.132111	32.5333
2014	7	19	17	0.432903	0.378869	0.302063	0.189083	0.0655883	-0.0653215	30.9833
2014	7	19	18	0.358368	0.341763	0.272689	0.28344	0.117837	-0.0577108	29.55
2014	7	19	19	0.30117	0.301663	0.236153	0.303396	0.118644	-0.0771996	29.2
2014	7	19	20	0.312942	0.322345	0.254224	0.35537	0.148099	-0.0716182	29.1833
2014	7	19	21	0.323657	0.308454	0.243823	0.255055	0.0995357	-0.0653215	29.2
2014	7	19	22	0.323657	0.312596	0.258544	0.273746	0.140863	0	29.2
2014	7	19	23	0.608367	0.513644	0.414009	0.180945	0.0627357	-0.0625713	28.9833
2014	7	20	0	0.473405	0.400362	0.318123	0.14381	0.0374748	-0.0752448	28.8167
2014	7	20	1	0.354362	0.298845	0.247171	0.103852	0.0534392	0	28.9
2014	7	20	2	0.637397	0.536241	0.443518	0.180945	0.0931094	0	28.9
2014	7	20	3	0.469192	0.390577	0.323041	0.114452	0.0588937	0	28.95
2014	7	20	4	0.357061	0.406307	0.342858	0.579279	0.31719	0.039365	28.9167
2014	7	20	5	0.30649	0.306727	0.266868	0.30756	0.195256	0.0762098	28.8833
2014	7	20	6	0.295145	0.2838	0.275861	0.243951	0.241008	0.237888	28.9
2014	7	20	7	0.400299	0.377926	0.331731	0.299343	0.207805	0.110771	29.1
2014	7	20	8	0.372794	0.334897	0.284078	0.20179	0.123735	0.0409941	29.6333
2014	7	20	9	0.490125	0.41702	0.356207	0.160254	0.114171	0.0653215	30.3167
2014	7	20	10	0.351668	0.360261	0.303081	0.390445	0.215268	0.0295726	30.5667
2014	7	20	11	0.280498	0.310819	0.273219	0.417314	0.260063	0.0933694	31.1833
2014	7	20	12	0.331929	0.330839	0.282977	0.327012	0.194503	0.0540383	31.2167
2014	7	20	13	0.361979	0.343328	0.293568	0.277819	0.169925	0.0555532	30.8833
2014	7	20	14	0.36981	0.347709	0.297968	0.270081	0.168123	0.0600427	30.35
2014	7	20	15	0.608367	0.520083	0.450921	0.209999	0.166358	0.120098	30.0333
2014	7	20	16	0.441077	0.377539	0.321353	0.154369	0.104969	0.0526033	30.3167
2014	7	20	17	0.64534	0.55536	0.468591	0.239321	0.149143	0.0535512	29.8
2014	7	20	18	0.347486	0.294379	0.253083	0.107847	0.0824622	0.0555532	29.5333
2014	7	20	19	0.359538	0.362827	0.314704	0.374378	0.233672	0.084518	29.5167
2014	7	20	20	0.323657	0.29095	0.262512	0.176073	0.152003	0.126488	29.5
2014	7	20	21	0.308306	0.303027	0.272689	0.284487	0.208317	0.127574	29.4833
2014	7	20	22	0.300518	0.29203	0.263979	0.262217	0.197939	0.129803	29.35
2014	7	20	23	0.327395	0.310353	0.278194	0.250494	0.18927	0.12437	29.4167
2014	7	21	0	0.369687	0.308824	0.272275	0.0950488	0.0962152	0.0974517	29.4333
2014	7	21	1	0.380698	0.32255	0.275202	0.118316	0.0845335	0.0487226	29.25
2014	7	21	2	0.359673	0.391213	0.340147	0.501993	0.304855	0.0958799	29.2167
2014	7	21	3	0.349468	0.320884	0.278194	0.22049	0.149378	0.0739959	29.2333
2014	7	21	4	0.323657	0.313498	0.292154	0.277819	0.235216	0.190056	28.7667
2014	7	21	5	0.332194	0.327335	0.321935	0.31027	0.303392	0.296101	28.6
2014	7	21	6	0.257649	0.274526	0.281726	0.333804	0.325241	0.316164	28.6667
2014	7	21	7	0.334229	0.344148	0.351042	0.378986	0.381429	0.384019	29.0333
2014	7	21	8	0.323657	0.317394	0.295679	0.295396	0.245112	0.191809	29.8667
2014	7	21	9	0.346465	0.343838	0.344912	0.334609	0.342106	0.350053	30.6
2014	7	21	10	0.311653	0.313673	0.303764	0.320769	0.289507	0.256367	30.8
2014	7	21	11	0.288794	0.272817	0.254545	0.216701	0.192645	0.167145	30.95
2014	7	21	12	0.268584	0.237966	0.215925	0.130427	0.120752	0.110496	30.9833
2014	7	21	13	0.317445	0.275557	0.25042	0.128435	0.129283	0.130182	31.0833
2014	7	21	14	0.377795	0.356983	0.306551	0.283882	0.177787	0.0653216	30.55
2014	7	21	15	0.365258	0.321979	0.281202	0.169972	0.129283	0.0861513	30.3167
2014	7	21	16	0.352687	0.348804	0.302767	0.335165	0.212545	0.0825614	30.2667
2014	7	21	17	0.389821	0.370305	0.326834	0.301761	0.212994	0.118896	29.7667
2014	7	21	18	0.323657	0.338295	0.310261	0.389708	0.286051	0.176171	29.5333
2014	7	21	19	0.377795	0.3239	0.283707	0.134602	0.113657	0.0914537	29.4167
2014	7	21	20	0.373683	0.382487	0.328635	0.413409	0.247218	0.0710476	29.3
2014	7	21	21	0.376756	0.368491	0.318123	0.339463	0.212153	0.0771995	29.3
2014	7	21	22	0.319422	0.299383	0.272209	0.228999	0.186878	0.142229	29.25
2014	7	21	23	0.247577	0.270478	0.286249	0.350917	0.356144	0.361685	29.1667
2014	7	22	0	0.350356	0.334897	0.312445	0.280601	0.243926	0.205048	29.1167
2014	7	22	1	0.354011	0.328847	0.306031	0.240462	0.219313	0.196894	28.8333
2014	7	22	2	0.329068	0.334897	0.32374	0.35537	0.314109	0.270369	28.9667
2014	7	22	3	0.299094	0.284929	0.264378	0.235176	0.201634	0.166077	28.8333
2014	7	22	4	0.268584	0.309054	0.295679	0.451196	0.344648	0.231703	28.8833
2014	7	22	5	0.34244	0.360261	0.346948	0.422858	0.355095	0.283263	28.95
2014	7	22	6	0.338304	0.317394	0.287586	0.243951	0.19592	0.145005	28.5
2014	7	22	7	0.340641	0.333225	0.339357	0.307177	0.337035	0.368686	27.4833
2014	7	22	8	0.375174	0.373783	0.375126	0.368897	0.375039	0.381551	29.15
2014	7	22	9	0.373563	0.344839	0.317485	0.243952	0.216133	0.186645	29.5
2014	7	22	10	0.281635	0.297976	0.293202	0.35537	0.314109	0.270369	30.2667
2014	7	22	11	0.319675	0.302376	0.277628	0.241614	0.201634	0.159253	29.65
2014	7	22	12	0.327618	0.279146	0.240574	0.108894	0.0832554	0.0560773	29.9333
2014	7	22	13	0.256397	0.25193	0.233688	0.236238	0.192645	0.146434	30.9667
2014	7	22	14	0.278731	0.255013	0.230878	0.171707	0.14439	0.115432	31.2667
2014	7	22	15	0.295645	0.325905	0.279934	0.432188	0.251539	0.0600427	31.2333
2014	7	22	16	0.328154	0.276029	0.233856	0.092948	0.0634255	0.0321303	30.7333
2014	7	22	17	0.401216	0.356701	0.306703	0.200347	0.135883	0.0675486	29.75
2014	7	22	18	0.543959	0.458924	0.385249	0.160254	0.0984038	0.0328404	29.1333
2014	7	22	19	0.492859	0.404233	0.334336	0.092948	0.0478286	0	28.9833
2014	7	22	20	0.490125	0.410078	0.333364	0.128927	0.0500407	-0.0335822	28.8833
2014	7	22	21	0.633761	0.534473	0.448603	0.185742	0.113956	0.0378605	28.75
2014	7	22	22	0.598921	0.499785	0.413366	0.151587	0.0780025	0	28.6
2014	7	22	23	0.367839	0.332366	0.282186	0.207775	0.127379	0.0421569	28.5833
2014	7	23	0	0.317445	0.337301	0.285875	0.407043	0.228819	0.0398934	28.55
2014	7	23	1	0.443018	0.469523	0.403678	0.562615	0.332575	0.0887235	28.5
2014	7	23	2	0.403185	0.355271	0.310156	0.186981	0.142019	0.0943577	28.4833
2014	7	23	3	0.385888	0.34047	0.289566	0.180945	0.115477	0.0460786	28.0167
2014	7	23	4	0.510136	0.446816	0.419732	0.224414	0.25634	0.290183	27
2014	7	23	5	0.553295	0.593693	0.491036	0.735584	0.378512	0	26.25
[truncated: 6,739 more rows]

## Sheet: Kijal
Durations				Wind Shear, alpha						Temperature, Degree Celcius
Year	Month	Day	Hour	10m/15m	10m/40m	10m/55m	15m/40m	15m/55m	40m/55m
2013	5	1	0	-0.44966	0.368483	-0.237845	0.706695	-0.171744	-2.87731	26.3333
2013	5	1	1	0.14097	0.041231	0.292707	0	0.340059	1.38743	25.8667
2013	5	1	2	-1	0.676818	0.259178	1.37	0.652127	-1.5589	25.6167
2013	5	1	3	0	0.306488	0.271374	0.433188	0.356061	0.118511	25.4333
2013	5	1	4	-0.197409	0	0.59749	0.0816071	0.845553	3.19849	25.15
2013	5	1	5	-0.14097	0.176818	0.524311	0.308189	0.731924	2.03702	24.9333
2013	5	1	6	-0.35293	0.131517	0.657335	0.331783	0.972607	2.94633	24.8667
2013	5	1	7	0	0.532065	0.661954	0.752016	0.868529	1.22739	25.3667
2013	5	1	8	-0.44966	0.529447	0.660515	0.9342	1.00697	1.23108	27.15
2013	5	1	9	0	0.160964	0.261791	0.227505	0.343487	0.700709	29.2667
2013	5	1	10	0	0.535195	0.217958	0.756439	0.285976	-1.16304	30.8833
2013	5	1	11	0	-0.215317	0.0877149	-0.304327	0.115088	1.40688	30.8167
2013	5	1	12	0	0.260416	0.155861	0.36807	0.2045	-0.29929	30.5833
2013	5	1	13	0.0657719	0.108406	0.243106	0.12603	0.298446	0.829482	31.6667
2013	5	1	14	0.0608994	-0.0182629	0.165076	-0.0509878	0.197586	0.963186	32.1333
2013	5	1	15	0.0461004	-0.571479	0.110627	-0.82678	0.130764	3.07997	32.0667
2013	5	1	16	0.0566991	-0.108406	0.15495	-0.176658	0.185612	1.30139	30.7
2013	5	1	17	0.159172	-0.868483	0.211177	-1.2933	0.227406	4.91115	29.9167
2013	5	1	18	-0.290489	1.05774	0.0618042	1.61508	0.171744	-4.2737	29.4333
2013	5	1	19	0	0.353134	0.160984	0.499117	0.211222	-0.675487	27.4167
2013	5	1	20	0	1	0.644443	1.41339	0.845553	-0.903372	26.5833
2013	5	1	21	-0.55034	0.5	0.0559087	0.9342	0.2451	-1.87731	26.4833
2013	5	1	22	0.182773	-0.0577386	0.190892	-0.157164	0.193425	1.27323	26.1333
2013	5	1	23	0.149519	0	0.406598	-0.0618096	0.486824	2.1766	25.9333
2013	5	2	0	0.274316	0.0802323	0.423602	0	0.470189	1.91836	25.6
2013	5	2	1	0.227821	-1.31613	0.415984	-1.95439	0.474704	7.95625	23.4667
2013	5	2	2	0.0967301	-0.471708	0.344794	-0.706695	0.422207	3.89919	24.5667
2013	5	2	3	2.56854	0.937235	-0.237845	0.262868	-1.11363	-5.3532	24.0167
2013	5	2	4	0.55034	0.403677	-0.406598	0.343049	-0.705228	-3.93389	24.1833
2013	5	2	5	-0.235064	0.562765	0.288885	0.89258	0.452393	-0.903372	24.1
2013	5	2	6	-0.380182	0.388804	0	0.706695	0.118643	-1.69254	23.9333
2013	5	2	7	1.70951	0.742713	0.513547	0.343049	0.140325	-0.48406	24.0833
2013	5	2	8	1.22436	-0.318715	-0.0434715	-0.956609	-0.439123	1.15472	25.35
2013	5	2	9	-0.380182	0.858104	-0.328269	1.37	-0.312068	-5.49279	29.2
2013	5	2	10	-0.709511	-0.415038	-0.575351	-0.293305	-0.533484	-1.27323	29.4
2013	5	2	11	-0.274316	0.197964	0.160984	0.3932	0.296827	0	31.0167
2013	5	2	12	0	-0.292481	0.189338	-0.41339	0.248424	2.2868	32.6167
2013	5	2	13	0	0.572195	0.227462	0.808735	0.298446	-1.27323	31.7833
2013	5	2	14	-0.0519243	-0.388804	0.15013	-0.528066	0.213184	2.49622	30.1833
2013	5	2	15	-0.0967301	0.471708	0.281316	0.706695	0.399292	-0.5475	29.1
2013	5	2	16	0	0.247382	0.288885	0.349648	0.379037	0.469556	29.5333
2013	5	2	17	0	0	0.37651	0	0.494006	0	28.6667
2013	5	2	18	0.619818	0.792481	0.554018	0.863859	0.533484	-0.48406	27.6667
2013	5	2	19	0.290489	1.04373	0.475689	1.35511	0.533484	-1.99712	26.8833
2013	5	2	20	0.329329	1	0.585734	1.27725	0.66575	-1.21765	26.35
2013	5	2	21	0	0.543731	0.507405	0.768505	0.66575	0.349268	26.1
2013	5	2	22	0.109631	-0.0687518	0.504591	-0.142494	0.627846	3.00047	25.7
2013	5	2	23	-0.14097	0.437235	0.599298	0.676259	0.830312	1.30479	25.6167
2013	5	3	0	-0.159172	0.261781	0.551978	0.435799	0.773905	1.81526	25.4833
2013	5	3	1	0.14097	-0.640054	0.530551	-0.962922	0.652127	5.62644	25.2333
2013	5	3	2	0	1.12817	0.889485	1.59454	1.16706	-0.149561	25.05
2013	5	3	3	0.274316	0.041231	0.406598	-0.055124	0.447879	1.99712	25.0333
2013	5	3	4	0	-0.423998	0.744105	-0.599275	0.976316	5.8291	24.95
2013	5	3	5	0.55034	0.928991	0.848758	1.08552	0.941885	0.499491	25.2
2013	5	3	6	0.44966	0.242713	1.12446	0.157164	1.33504	4.96289	24.95
2013	5	3	7	1.15917	-0.103225	0.386711	-0.625088	0.145651	2.51951	25.5833
2013	5	3	8	-0.182773	0.181285	0.520489	0.331783	0.739955	1.99712	27.5833
2013	5	3	9	-0.35293	-1.45345	0.275703	-1.90839	0.471879	7.80304	29.35
2013	5	3	10	-0.423835	0.537	0.137038	0.9342	0.312068	-1.60408	30.95
2013	5	3	11	0	0.623964	0.253917	0.881904	0.333156	-1.35697	32.2167
2013	5	3	12	-0.0836114	-0.329482	0.0378581	-0.431122	0.0757649	1.63696	32.0167
2013	5	3	13	0	-0.0963225	0.153902	-0.136141	0.20193	1.24318	32.05
2013	5	3	14	-0.0566991	0.303329	0.0631358	0.452161	0.100532	-0.982473	32.3
2013	5	3	15	0	-0.539001	0.227462	-0.761819	0.298446	3.56403	31.8333
2013	5	3	16	0.0508534	-0.195595	0.204316	-0.297475	0.252206	1.94521	30.4333
2013	5	3	17	0.0530408	-0.693029	0.254606	-1.00145	0.317508	4.37985	29.7833
2013	5	3	18	-0.0930792	0.166288	0.152228	0.273507	0.228781	0.0910258	29.3167
2013	5	3	19	-0.380182	0.596323	0.265133	1	0.466516	-1.1766	27.8167
2013	5	3	20	-0.64707	-0.265257	0.45007	-0.10742	0.792452	3.56403	26.4833
2013	5	3	21	0.0896936	-0.877444	0.361453	-1.27725	0.44626	5.75462	25.7167
2013	5	3	22	-0.120331	-0.292481	0.433887	-0.363646	0.60684	3.59591	25.5167
2013	5	3	23	-0.35293	0.170518	0.444456	0.386907	0.693295	1.63696	25.2667
2013	5	4	0	0	-0.660964	0.391747	-0.9342	0.513998	4.97441	25.2833
2013	5	4	1	-0.329329	0.35022	0.36874	0.631139	0.586585	0.449362	24.9833
2013	5	4	2	-0.44966	0.111196	0.556728	0.343049	0.87079	2.49622	25.0833
2013	5	4	3	-0.197409	0	0.613562	0.0816071	0.86664	3.28452	25.15
2013	5	4	4	0.114733	0.368483	0.472577	0.473381	0.584249	0.925722	24.75
2013	5	4	5	-0.159172	0.321928	0.459164	0.52081	0.652127	1.05658	24.7333
2013	5	4	6	0	0.475545	0.513547	0.672131	0.673809	0.678978	24.75
2013	5	4	7	0	0.831482	0.556728	1.17521	0.730465	-0.639336	24.7833
2013	5	4	8	0	1.26803	0.751392	1.79222	0.985877	-1.49762	27.2333
2013	5	4	9	-0.197409	0.471708	0.406598	0.748315	0.59509	0.12316	29.5333
2013	5	4	10	0	0.0760015	0.184826	0.10742	0.242504	0.658559	30.85
2013	5	4	11	0.149519	-0.915038	0.199986	-1.35511	0.215736	5.05391	31.5833
2013	5	4	12	0.149519	0.0849625	0.273407	0.0582755	0.312068	1.09374	32.6667
2013	5	4	13	0.0542066	-0.395707	0.106949	-0.581696	0.123409	2.29511	32.6667
2013	5	4	14	0.0930792	-0.328023	0.121801	-0.502102	0.130764	2.07997	32.1167
2013	5	4	15	0.133346	0.0760016	0.215706	0.0522959	0.241408	0.823869	32.05
2013	5	4	16	0.123341	-0.120504	0.157363	-0.221307	0.16798	1.36697	31.95
2013	5	4	17	0.166331	0.150828	0.214656	0.144419	0.229737	0.492512	30.9833
2013	5	4	18	0.0694779	0	0.134238	-0.0287215	0.154447	0.718602	30
2013	5	4	19	0.0657719	-0.282799	0.164776	-0.426894	0.195673	2.11316	29.0167
2013	5	4	20	0.0808696	-0.160964	0.197374	-0.260936	0.233731	1.75729	28.6167
2013	5	4	21	0	0.671977	0.0434715	0.949766	0.0570376	-2.69254	27.3833
2013	5	4	22	0	1.20105	-0.0904243	1.69755	-0.118643	-5.71247	26.9167
2013	5	4	23	-3.65409	-1.72972	-0.406598	-0.9342	0.60684	5.3532	26.7167
2013	5	5	0	0.182773	-0.689256	0.190892	-1.04974	0.193425	4.02235	26.7167
2013	5	5	1	0.149519	0.377444	0.237845	0.471666	0.265408	-0.369859	26.75
2013	5	5	2	0.290489	0.321928	0.186804	0.334925	0.154447	-0.401419	26.4167
2013	5	5	3	0.380182	0	0.517607	-0.157164	0.560493	2.77086	26.3167
2013	5	5	4	0	0.979679	0.725481	1.38467	0.951881	-0.381094	26.0667
2013	5	5	5	0	0.903677	0.775338	1.27725	1.0173	0.21665	25.8
2013	5	5	6	0	1.09381	0.575351	1.54599	0.7549	-1.68162	25.7667
2013	5	5	7	0	0	0.432673	0	0.567697	0	26.75
2013	5	5	8	0.159172	0.5	0.106949	0.640895	0.0906523	-1.60408	28.8
2013	5	5	9	-0.170157	0.308336	0.138665	0.50614	0.235039	-0.599947	30.7333
2013	5	5	10	0	-0.123964	-0.0317157	-0.175209	-0.0416131	0.369859	31.5667
2013	5	5	11	-0.14097	0.176818	-0.0335289	0.308189	0	-0.949214	31.75
2013	5	5	12	0	0.368483	0.14742	0.52081	0.193426	-0.81491	32.1167
2013	5	5	13	0.109631	0.270284	0.20117	0.336696	0.229737	-0.0996966	32.2167
2013	5	5	14	0	0.483417	0.219794	0.683256	0.288385	-0.927809	32.45
2013	5	5	15	0.100679	0.357581	0.328269	0.463781	0.399292	0.200669	32.5833
2013	5	5	16	0.109631	0.483417	0.406598	0.637936	0.499272	0.072191	32.1167
2013	5	5	17	0.120331	0.742713	0.501197	1	0.620054	-0.550171	30.9
2013	5	5	18	0.259851	-0.792481	0.482887	-1.2275	0.552489	6.03482	29.8
2013	5	5	19	0.149519	-0.596323	0.491761	-0.904646	0.598564	5.22841	29.3833
2013	5	5	20	0.214597	0.723729	0.568647	0.9342	0.679135	-0.106457	29.2167
2013	5	5	21	-0.235064	-0.568752	0.219794	-0.706695	0.361741	3.6525	28.2
2013	5	5	22	1.70951	0.923998	-0.130895	0.599275	-0.705228	-4.72306	27.3333
2013	5	5	23	0.109631	-0.229716	0.0979934	-0.369999	0.0943615	1.52458	26.9667
2013	5	6	0	0	-0.831482	0.160984	-1.17521	0.211222	4.48139	25
2013	5	6	1	0.274316	-0.25125	0.397907	-0.468514	0.436476	3.22382	24.8833
2013	5	6	2	0.478848	-1.90368	0.316174	-2.88859	0.265408	9.97964	24.7833
2013	5	6	3	0.361569	-0.394248	0.47911	-0.706695	0.51579	4.28101	24.6167
2013	5	6	4	0.494915	1.33148	0.844912	1.67731	0.954135	-1.27323	24.9333
2013	5	6	5	0.290489	-0.14978	0.619477	-0.331783	0.722144	3.96821	25.1833
2013	5	6	6	0	0	0.882287	0	1.15762	4.72306	24.9833
2013	5	6	7	0	0.826038	0.872901	1.16751	1.14531	1.07691	25.1667
2013	5	6	8	-0.44966	0.5	0.406598	0.89258	0.673809	0	26.3833
2013	5	6	9	-0.126505	-0.207519	0.130895	-0.241009	0.211222	1.60408	29.1167
2013	5	6	10	0.594779	0.620504	0.219794	0.631139	0.102773	-1.52458	30.6833
2013	5	6	11	-0.55034	0.276271	0.0378581	0.617983	0.221416	-1	30.6
2013	5	6	12	-0.214597	-0.5	-0.0249654	-0.617983	0.0342125	2.04296	31.0667
2013	5	6	13	0	0.592212	0.0510406	0.837027	0.0669688	-2.30479	31.4
2013	5	6	14	0.133346	0.207519	0.299649	0.238181	0.351547	0.700709	31.7667
2013	5	6	15	0.109631	0.0627655	0.393112	0.0433915	0.481578	1.83118	31.9667
2013	5	6	16	0.133346	0.707519	0.644443	0.944876	0.80394	0.369859	30.5167
2013	5	6	17	0.0694779	0.181285	0.32587	0.227505	0.405882	0.955276	29.7833
2013	5	6	18	0.0580336	-0.535195	0.228459	-0.780429	0.281643	3.5528	29.4167
2013	5	6	19	0	0.25125	0.584446	0.355114	0.766833	2.03492	28.5833
2013	5	6	20	0.214597	0.173962	0.457639	0.157164	0.533484	1.69254	27.0167
2013	5	6	21	-1.25985	-0.257287	0.153902	0.157164	0.59509	1.94389	26.2667
2013	5	6	22	2.08969	0.557739	0.924205	-0.0755565	0.560493	2.51951	26.1833
2013	5	6	23	0.277974	-0.182404	-1.02735	-0.372719	-1.4347	-4.70557	25.9167
2013	5	7	0	-1	0.265257	0.744105	0.788302	1.28838	2.82863	25.55
2013	5	7	1	3.86868	0.963	0.717863	-0.238181	-0.265408	-0.349268	25.3333
2013	5	7	2	-0.197409	0.471708	0.563961	0.748315	0.80156	0.965555	25.1667
2013	5	7	3	-0.829843	0.792481	0.813196	1.46313	1.32594	0.903372	25.15
2013	5	7	4	0	0.915038	0.725481	1.2933	0.951881	-0.0996966	25.0167
2013	5	7	5	8.69708	2.19616	0.813196	-0.491256	-1.64711	-5.20712	24.75
2013	5	7	6	0	-1.29248	-0.106949	-1.82678	-0.140325	5.05391	24.4667
2013	5	7	7	0.182773	-0.446542	-0.691395	-0.706695	-0.964196	-1.75729	25.3833
2013	5	7	8	-0.829843	0.388804	0.0783291	0.89258	0.361741	-1.27323	28.6
2013	5	7	9	-0.64707	0.234743	0.121801	0.599275	0.361741	-0.369859	30.3667
2013	5	7	10	-0.521152	-1.69616	0.0272885	-2.18189	0.19844	7.52981	31.1667
2013	5	7	11	-0.100679	-0.160964	-0.0489114	-0.185885	-0.0327563	0.438877	31.1167
2013	5	7	12	0	-0.446542	0.0221384	-0.631139	0.0290471	2.0624	31.6833
2013	5	7	13	0.0836114	-0.305027	0.244549	-0.465686	0.294772	2.63696	31.9833
2013	5	7	14	0.0967301	0.302036	0.394747	0.386907	0.487749	0.798339	32.1333
2013	5	7	15	0.197409	0.331482	0.44216	0.386907	0.518539	0.923963	31.7667
2013	5	7	16	0	0.238219	0.229281	0.336696	0.300832	0.190372	31.1667
2013	5	7	17	-0.104965	0.481737	0.023946	0.724274	0.0641751	-1.96891	30.7833
2013	5	7	18	0	-0.236966	0.0870627	-0.334925	0.114232	1.49762	29.9833
2013	5	7	19	-0.100679	-0.368483	0.18037	-0.47919	0.268076	2.56964	29.4833
2013	5	7	20	-1.49491	1.1205	0.181936	2.20169	0.705228	-3.90384	27.9333
2013	5	7	21	-0.44966	1.29248	0.355557	2.01267	0.60684	-3.72306	26.9333
2013	5	7	22	-0.594779	0.358104	0.585734	0.752016	0.954135	1.57666	26.55
2013	5	7	23	-0.709511	0.331482	0.556728	0.761819	0.951881	1.53727	26.2833
2013	5	8	0	-0.879669	0.923998	0.663677	1.66962	1.14531	-0.469556	26.2667
2013	5	8	1	-1	0.0760016	0.550386	0.52081	1.03421	2.61548	26.1
2013	5	8	2	-0.55034	-0.160964	0.37651	0	0.66575	2.71624	26.0833
2013	5	8	3	-0.55034	0.923998	0.767464	1.53348	1.17871	0.0860377	25.5833
2013	5	8	4	-0.44966	0.4693	0.575351	0.849189	0.895225	1.03702	25.7167
2013	5	8	5	-0.170157	-0.953445	0.617775	-1.27725	0.863663	7.45762	25.5333
2013	5	8	6	-0.55034	0.768026	0.700351	1.31303	1.09065	0.405747	25.5833
2013	5	8	7	0	0.590286	0.603972	0.834305	0.792452	0.663547	25.55
2013	5	8	8	-0.709511	0.636509	0.556728	1.19294	0.951881	0.209422	25.8
2013	5	8	9	0.182773	0.603225	0.470654	0.777036	0.560493	-0.106457	26.5833
2013	5	8	10	-0.290489	1.38041	0.299649	2.07114	0.483812	-4.40511	28.55
2013	5	8	11	-0.594779	0.573421	0.113891	1.05634	0.335045	-1.88653	30.45
2013	5	8	12	-0.44966	1.02945	0	1.6409	0.140325	-4.48139	31.75
2013	5	8	13	0.224364	0.611196	0.102275	0.771109	0.0641751	-2.11316	31.4167
2013	5	8	14	0.100679	0.571479	0.237845	0.766103	0.280649	-1.21453	32.0333
2013	5	8	15	0.0896936	-0.0555157	0.395633	-0.115544	0.491107	2.35958	32.0833
2013	5	8	16	0.109631	0.647728	0.365174	0.870172	0.444921	-0.864842	31.8833
2013	5	8	17	0.100679	0.35022	0.237845	0.453377	0.280649	-0.251348	31.3
2013	5	8	18	0.14097	0.820229	0.271374	1.10103	0.312068	-2.11791	30.3833
2013	5	8	19	0.170157	-0.173962	0.520489	-0.316217	0.629817	3.54358	29.3833
2013	5	8	20	-0.879669	0.660964	0.488582	1.29785	0.91557	-0.261833	27.6167
2013	5	8	21	-0.159172	0.623964	-0.121801	0.947704	-0.110138	-3.36827	26.8167
2013	5	8	22	-1.38018	0.960283	-0.0904243	1.92781	0.312068	-4.66437	26.6167
2013	5	8	23	-0.235064	0.466443	0.607768	0.756439	0.87079	1.22299	26.6833
2013	5	9	0	-0.159172	0.5	0.537493	0.772495	0.7549	0.700709	26.7
2013	5	9	1	-0.35293	0.0465547	0.462507	0.211698	0.716979	2.27323	26.3833
2013	5	9	2	0	0.0849625	0.619477	0.120085	0.812796	2.94633	26.2167
2013	5	9	3	-0.133346	0.105752	0.390955	0.204593	0.554572	1.6325	25.85
2013	5	9	4	-0.412006	0.442261	0.644443	0.795407	0.974127	1.52458	25.5167
2013	5	9	5	-0.197409	0.14978	0.563961	0.293305	0.80156	2.36697	25.5333
2013	5	9	6	-1.11473	0.814016	0.588534	1.61134	1.12007	-0.393034	25.3333
2013	5	9	7	-0.259851	0	0.513547	0	0.7549	0	25.7667
2013	5	9	8	-1.25985	0.861233	0.603972	1.73807	1.18561	-0.51594	27.2667
2013	5	9	9	-0.197409	0.810744	0.383591	1.2275	0.564903	-1.47589	28.45
2013	5	9	10	-0.100679	-0.0922123	0.0451451	-0.0887121	0.0906523	0.64309	30.45
2013	5	9	11	-0.0967301	0.345939	0.121801	0.528934	0.189997	-0.853919	31.9667
2013	5	9	12	0.071492	0.278197	0.177317	0.363646	0.210342	-0.261833	32.0333
2013	5	9	13	0.0554248	-1.72972	0.120132	-2.46768	0.140325	8.1729	31.5
2013	5	9	14	0.109631	-0.326038	0.0979934	-0.50614	0.0943615	1.94389	31.5
2013	5	9	15	0	-0.261685	0.0814411	-0.369863	0.106856	1.57514	31.5667
2013	5	9	16	0.0640635	0.183391	0.0859972	0.23272	0.092842	-0.337979	31.0333
2013	5	9	17	0.120331	0.0178119	0.207756	-0.0245685	0.235039	1.03462	30.2333
2013	5	9	18	0	-0.215317	0.119431	-0.304327	0.156701	1.57666	29.75
2013	5	9	19	0.0675743	-0.460999	0.192699	-0.679506	0.231747	3.03838	29.55
2013	5	9	20	0.120331	0.0687518	0.462507	0.0474293	0.569289	2.1766	27.5
2013	5	9	21	0.274316	-0.458769	0.323319	-0.761819	0.338611	3.72791	25.9833
2013	5	9	22	0.274316	0.333712	0.644443	0.358266	0.759947	1.99712	25.2167
2013	5	9	23	0.329329	0	0.406598	0	0.430711	0	25.5167
2013	5	10	0	0.361569	0.0370003	0.323842	-0.0971731	0.312068	1.57252	25.4833
2013	5	10	1	0.149519	-0.415038	0.507405	-0.64842	0.61909	4.52299	25.1667
2013	5	10	2	0.224364	0.0963226	0.347889	0.0433915	0.386438	1.44301	24.8667
2013	5	10	3	0	0.234743	0.281316	0.331783	0.369106	0.48406	24.9667
2013	5	10	4	0.290489	-0.270284	0.406598	-0.502102	0.442832	3.3532	25.1667
2013	5	10	5	0.259851	0.539001	0.318883	0.654399	0.337305	-0.639336	25.1667
2013	5	10	6	0.423835	-0.0963226	0.387974	-0.31135	0.376783	2.49622	25.2
2013	5	10	7	0.380182	0.392136	0.337507	0.397077	0.324189	0.0996966	25.65
2013	5	10	8	0.14097	-0.75125	0.249235	-1.12009	0.283021	4.60455	26.5167
2013	5	10	9	0.197409	-0.707519	0.253917	-1.08161	0.271551	4.43924	28.3167
2013	5	10	10	0.224364	0.347573	0.247083	0.398506	0.254172	-0.190372	29.6333
2013	5	10	11	0.224364	-0.0721949	0.299649	-0.194789	0.323143	1.91836	31.2333
2013	5	10	12	0.0624413	-1.05774	0.0572744	-1.52081	0.055662	4.91115	31.7333
2013	5	10	13	0	-0.27863	0.0677595	-0.393813	0.0889051	1.57566	31.7
2013	5	10	14	0.0542066	-0.660964	0.0734203	-0.956609	0.0794163	3.27035	31.9667
2013	5	10	15	0.0594318	-0.0740493	0.128027	-0.129229	0.149433	1.00771	31.5167
2013	5	10	16	0.0608994	0.229716	0.0945994	0.299503	0.105116	-0.49359	30.8833
2013	5	10	17	0.137052	0	0.220841	-0.056656	0.246988	1.1822	31.2167
2013	5	10	18	0.0624413	-0.362344	0.07076	-0.537946	0.073356	1.95615	30.4167
2013	5	10	19	0.0913549	-0.167802	0.163193	-0.274934	0.185612	1.60408	27.0833
2013	5	10	20	0.145119	0.190935	0.449434	0.209876	0.544402	1.57473	25.0167
2013	5	10	21	0.290489	0	0.527634	-0.120085	0.60164	2.82453	24.3
2013	5	10	22	0.315276	0.147728	0.515765	0.0784653	0.578331	2.11791	24.25
2013	5	10	23	0.419023	-0.21648	0.478098	-0.47919	0.496534	3.50174	25.0167
2013	5	11	0	0.485147	-0.532065	0.500655	-0.952571	0.505494	4.99629	24.9167
2013	5	11	1	0.366049	0	0.429605	-0.151321	0.449439	2.29976	24.7667
2013	5	11	2	0.44966	0.792481	0.798345	0.9342	0.907158	0.823869	24.85
2013	5	11	3	0.329329	0.140054	0.537493	0.0618096	0.602455	2.26763	24.4167
2013	5	11	4	0.259851	-0.792481	0.497022	-1.2275	0.571036	6.1105	24.3333
2013	5	11	5	0.14097	-0.458769	0.440127	-0.706695	0.533484	4.3532	24.7833
2013	5	11	6	0.400821	-2.04373	0.471843	-3.05429	0.494006	11.4227	25.1333
2013	5	11	7	0.64707	0.631517	0.700351	0.625088	0.716979	1	25.3667
2013	5	11	8	0.400821	-0.382767	0.501931	-0.706695	0.533484	4.3532	26.4
2013	5	11	9	-0.197409	0.626878	-0.0469528	0.967631	0	-2.98028	28.4333
2013	5	11	10	0	0.606497	0.120132	0.857217	0.157621	-1.99712	29.3333
2013	5	11	11	0.129835	0.278041	0.164776	0.339307	0.17568	-0.328286	31.2
2013	5	11	12	0.0530408	-0.519068	0.0940565	-0.755571	0.106856	2.76311	32.1667
2013	5	11	13	0.100679	-0.187755	0.130895	-0.30699	0.140325	1.51804	32.0333
2013	5	11	14	0.0930792	-0.35022	0.112563	-0.533475	0.118643	2.12715	31.6167
2013	5	11	15	0.086546	-0.779714	0.0874238	-1.13782	0.0876978	3.86225	31.8
2013	5	11	16	0.0452545	-0.923998	0.117713	-1.32468	0.140325	4.6525	31.55
2013	5	11	17	0.0913549	-0.386862	0.128678	-0.584552	0.140325	2.37293	30.5833
2013	5	11	18	0.102778	-1.77729	0.113157	-2.5545	0.116396	8.34268	29.9833
2013	5	11	19	0.0519243	-0.11633	0.181103	-0.185885	0.221416	1.47589	29.65
2013	5	11	20	0.0736266	-0.144753	0.168753	-0.235029	0.19844	1.53351	29.4667
2013	5	11	21	0.14097	0.385259	0.406598	0.486246	0.489492	0.499491	29.4
2013	5	11	22	0.0808696	0.0465547	0.197374	0.0323693	0.233731	0.853919	29.4833
2013	5	11	23	-0.170157	0.450232	0.366127	0.706695	0.533484	0	29.4333
2013	5	12	0	0.0758922	-0.178072	0.14538	-0.283058	0.167065	1.55343	29.3833
2013	5	12	1	0.0694779	-1.06464	0.185278	-1.53348	0.221416	5.62644	29.35
2013	5	12	2	0.123341	-0.981737	0.190892	-1.43857	0.211972	5.29559	29.3167
2013	5	12	3	0.0736266	-0.200269	0.207444	-0.313495	0.249204	1.9823	26.4333
2013	5	12	4	0.109631	-0.568752	0.296976	-0.849189	0.355441	4.06567	24.2667
2013	5	12	5	0.412006	0.747382	0.288885	0.886024	0.250463	-1.70705	24.2667
2013	5	12	6	1.25985	0.368483	0.537493	0	0.312068	1.27323	25.0167
2013	5	12	7	0	0.388804	0.265133	0.549531	0.347873	-0.273231	25.5
2013	5	12	8	0.55034	0.821928	0.775338	0.9342	0.845553	0.572521	25.9833
2013	5	12	9	0.619818	1.32604	0.872901	1.61798	0.951881	-1.0997	27.0833
2013	5	12	10	0.55034	0.111196	0.328269	-0.0703414	0.258968	1.27323	29.3333
2013	5	12	11	0.0580336	-0.792481	0.228459	-1.14408	0.281643	4.67282	31.1333
2013	5	12	12	0.102778	-1.37362	0.16248	-1.98394	0.181111	6.84942	31.2833
2013	5	12	13	0.0488392	-0.592212	0.153902	-0.857217	0.186689	3.40189	31.3667
2013	5	12	14	0.0822177	-0.441322	0.116808	-0.657747	0.127603	2.54646	31.7333
2013	5	12	15	0.0930792	-0.0577386	0.139851	-0.120085	0.154447	1	31.65
2013	5	12	16	0.0519243	-0.172568	0.0814411	-0.26537	0.0906523	1.18719	31.35
2013	5	12	17	0.0948697	0.0277476	0.160063	0	0.180408	0.736059	30.7667
2013	5	12	18	0	-0.334926	0.209224	-0.473381	0.274517	2.57802	29.95
2013	5	12	19	-0.235064	0.375011	0.320601	0.62721	0.494006	0.0837428	29.25
2013	5	12	20	3.31406	1	-0.106949	0.0433915	-1.17454	-4.92573	29.3333
2013	5	12	21	3.84286	1	-0.168753	-0.175209	-1.42065	-5.25658	28.7667
2013	5	12	22	-0.829843	-0.92194	0.427182	-0.960013	0.81946	6.30019	28.9167
2013	5	12	23	-0.55034	0.276271	0.224662	0.617983	0.466516	0	28.0167
2013	5	13	0	-0.494915	0.723729	0.432673	1.22751	0.722144	-0.834354	27.5333
2013	5	13	1	0.709511	-1.79248	0.537493	-2.82678	0.483812	10.6804	27.4
2013	5	13	2	-0.290489	0.437235	0.259178	0.738068	0.430711	-0.51594	27.7667
2013	5	13	3	-0.64707	0	0.470654	0.267492	0.81946	2.51951	26.5333
2013	5	13	4	0	0.539001	0.622304	0.761819	0.816506	0.984939	26.2333
2013	5	13	5	0.197409	0.684617	0.406598	0.886024	0.471879	-0.803675	26.4833
2013	5	13	6	0.329329	0.0963226	0.520489	0	0.580144	2.36697	26.4667
2013	5	13	7	0.149519	-0.14978	0.537493	-0.273507	0.658568	3.52934	26.7
2013	5	13	8	0.380182	0.160964	0.497022	0.0703414	0.533484	1.95995	27.65
2013	5	13	9	0.159172	-0.0497678	0.406598	-0.136141	0.483812	2.39325	29.5833
2013	5	13	10	0	-0.525313	0.126836	-0.742472	0.166417	2.96577	31.0667
2013	5	13	11	0.0580336	-0.466443	0.168753	-0.683256	0.203306	2.93389	31.8333
2013	5	13	12	0.0469788	-1.26526	0.121801	-1.80772	0.14515	6.15995	31.95
2013	5	13	13	0.11298	-0.286868	0.108475	-0.452161	0.107069	1.82948	31.95
2013	5	13	14	0.0747421	-0.298051	0.106949	-0.452161	0.117	1.87	32.1667
2013	5	13	15	0.0836114	-0.385259	0.126836	-0.579086	0.140325	2.35609	32.0667
2013	5	13	16	0.0850535	-0.255481	0.137038	-0.396255	0.15326	1.84575	31.6833
2013	5	13	17	0.0452545	-0.473766	0.135224	-0.688324	0.163301	2.78629	31.3167
2013	5	13	18	0.133346	0.0390013	0.156404	0	0.163599	0.66748	30.55
2013	5	13	19	0.109631	-0.0687518	0.20117	-0.142494	0.229737	1.3762	29.55
2013	5	13	20	0.149519	-0.0465547	0.261791	-0.12761	0.296827	1.60408	29.5333
2013	5	13	21	0	-0.382767	0.371036	-0.541	0.486824	3.6525	29.35
2013	5	13	22	0	1.09632	0	1.54953	0	-4.77252	29.1833
2013	5	13	23	0.109631	-0.568752	0.27236	-0.849189	0.323143	3.93389	29.4
2013	5	14	0	0.104965	-0.61539	0.246285	-0.913178	0.290386	3.99733	29.2333
2013	5	14	1	-0.44966	1.25969	0.575351	1.96631	0.895225	-2.4037	28.35
2013	5	14	2	0.0758922	-0.376036	0.212879	-0.562859	0.255629	2.77655	25.95
2013	5	14	3	0	0.953445	0.0690911	1.34759	0.0906523	-3.78068	26.2333
2013	5	14	4	-0.197409	-0.265257	0.45007	-0.293305	0.652127	3.56403	26.5167
2013	5	14	5	0	0.557739	0.355557	0.788302	0.466516	-0.524579	25.7167
2013	5	14	6	1.2146	0.466443	0.255356	0.157164	-0.0439922	-0.663547	25.4833
2013	5	14	7	-0.44966	-0.292481	0.355557	-0.227505	0.60684	3.1766	25.7
2013	5	14	8	0.380182	1.08496	0.406598	1.37631	0.414842	-2.54646	26.2333
2013	5	14	9	3.29252	0.631517	0.717863	-0.468514	-0.0856054	1.09374	27.9167
2013	5	14	10	0.259851	0.644753	0.117713	0.803868	0.073356	-2.1766	30.5167
2013	5	14	11	0	0.292481	-0.237845	0.41339	-0.312068	-2.54646	30.15
2013	5	14	12	0	0.0817494	0	0.115544	0	-0.355872	30.9
2013	5	14	13	0.149519	-0.122556	0.159515	-0.235029	0.162635	1.38743	30.7833
2013	5	14	14	0.086546	-0.242713	0.316174	-0.378826	0.387833	2.74912	31.75
2013	5	14	15	0	0.0938135	0.130895	0.132595	0.171744	0.29232	31.75
2013	5	14	16	0	-0.103225	0.237845	-0.145898	0.312068	1.72259	31.15
2013	5	14	17	0.0657719	-0.519764	0.127716	-0.761819	0.147047	2.94633	30.5667
2013	5	14	18	0.227821	0.0666333	0.292031	0	0.312068	1.27323	29.7
2013	5	14	19	0	0.894248	0.181936	1.26392	0.238712	-2.9189	26.7833
2013	5	14	20	0.214597	0.466443	0.481585	0.570554	0.564903	0.5475	24.2833
2013	5	14	21	0.235064	-0.5	0.37651	-0.803868	0.42065	4.19214	24.15
2013	5	14	22	-2.15917	0	0.204316	0.89258	0.941885	1.09374	24.05
2013	5	14	23	0.709511	0.707519	0.889485	0.706695	0.945649	1.68162	24.2667
2013	5	15	0	-2.70951	0	-0.972711	1.12009	-0.430711	-5.20712	24.3333
2013	5	15	1	0.361569	0.305027	0.436687	0.281653	0.460128	1.00983	24.3
2013	5	15	2	-2.15917	0.331482	0.26956	1.36109	1.02749	0	24.5833
2013	5	15	3	0.55034	0.660964	0.813196	0.706695	0.895225	1.47589	24.9
2013	5	15	4	0.55034	0.75125	0.644443	0.834305	0.673809	0.179487	25.1167
2013	5	15	5	0.400821	0.185984	0.583915	0.0971731	0.641053	2.31619	24.9667
2013	5	15	6	0.214597	0.355247	0.607768	0.41339	0.730465	1.70705	24.8333
2013	5	15	7	0	1	0.197374	1.41339	0.258968	-3.29662	24.9167
2013	5	15	8	0	0.403677	0.813196	0.570554	1.06697	2.59591	25.3167
2013	5	15	9	0.829843	0.963	1.07027	1.01805	1.14531	1.53727	26.5333
2013	5	15	10	0.302374	0.238219	0.246285	0.211698	0.228781	0.281398	28.6
2013	5	15	11	-1.2146	0.5	0.279762	1.2088	0.746104	-0.678978	30.8667
2013	5	15	12	0	0.207519	0.168753	0.293305	0.221416	0	32.2333
2013	5	15	13	0.0580336	0.0963226	0.0783292	0.112151	0.0846628	0	31.8833
2013	5	15	14	0.0566991	0.150828	0.122653	0.18974	0.143235	0	31.75
2013	5	15	15	0.0542066	0.144753	0.117713	0.182184	0.137531	0	31.4167
2013	5	15	16	0.107247	0.0465547	0.148867	0.021465	0.161855	0.594253	30.4
2013	5	15	17	-0.619818	-0.292481	-0.237845	-0.157164	-0.118643	0	28.4
2013	5	15	18	0.329329	0.5	0.520489	0.570554	0.580144	0.609684	25.05
2013	5	15	19	0	-0.292481	-0.181936	-0.41339	-0.238712	0.299291	24.4333
2013	5	15	20	-0.290489	0.707519	0.665776	1.12009	0.964196	0.48406	24.1833
2013	5	15	21	0.274316	0.185984	0.249235	0.149469	0.241408	0.524579	24.2333
2013	5	15	22	0.214597	0.620504	0.607768	0.788302	0.730465	0.552327	24.4167
2013	5	15	23	0.100679	0.5	0.517607	0.665075	0.647717	0.594253	24.65
2013	5	16	0	0.242783	0.461689	0.491214	0.552183	0.568742	0.619743	24.9667
2013	5	16	1	0.149519	0.696159	0.680005	0.922134	0.845553	0.609684	24.8167
2013	5	16	2	-0.380182	0.5	0.502978	0.863859	0.778584	0.51594	24.6833
2013	5	16	3	0	0.636509	0.610914	0.899636	0.80156	0.499491	24.1333
2013	5	16	4	0.214597	0.792481	0.757287	1.03137	0.926644	0.604081	23.6167
2013	5	16	5	0.412006	0.834926	0.79971	1.00976	0.920701	0.646411	23.5667
2013	5	16	6	0.251027	0.388804	0.427182	0.445759	0.482155	0.594253	23.4833
2013	5	16	7	0.395454	0.38092	0.419213	0.374912	0.426628	0.585912	23.75
2013	5	16	8	0.494915	0.765257	0.725481	0.877014	0.797434	0.552327	24.9833
2013	5	16	9	0.224364	0.368483	0.420401	0.42806	0.481578	0.646411	26.5
2013	5	16	10	-0.329329	0.321928	0.348853	0.591151	0.560493	0.466065	29
2013	5	16	11	0.17624	0.265257	0.325157	0.302056	0.371629	0.585912	30.35
2013	5	16	12	0.0808696	0.0902861	0.183238	0.0941789	0.215184	0.587877	31.7167
2013	5	16	13	0.0836114	-0.0253131	0.0933069	-0.0703414	0.0963325	0.609684	32.25
2013	5	16	14	0.0986652	-0.0300605	0.0887116	-0.0832745	0.0856054	0.605751	31.6333
2013	5	16	15	0.0608994	0.0178119	0.119044	0	0.13719	0.559731	31.5333
2013	5	16	16	0	-0.0609953	0.0602166	-0.0862101	0.0790083	0.587877	31.1167
2013	5	16	17	0.0736266	0.0215344	0.141465	0	0.162635	0.663547	30.4667
2013	5	16	18	0.0930792	0.193512	0.267181	0.235029	0.321512	0.587877	29.7833
2013	5	16	19	0.170157	0.388804	0.427182	0.47919	0.507392	0.594253	28.9833
2013	5	16	20	1.14097	-0.0437314	0.0652446	-0.533475	-0.270455	0.53964	28.4833
2013	5	16	21	-0.64707	0.14978	0.222607	0.47919	0.494006	0.53964	27.3667
2013	5	16	22	1.19741	0.584962	0.566113	0.331783	0.369106	0.48406	27.0833
2013	5	16	23	0.44966	1.16096	-0.130895	1.45501	-0.312068	-5.75462	26.7167
2013	5	17	0	0.329329	-0.611196	-0.497022	-1	-0.7549	0	26.7
2013	5	17	1	0.380182	0	0.0469528	-0.157164	-0.0570376	0.251348	26.75
2013	5	17	2	0.35293	-0.265257	-0.153902	-0.52081	-0.312068	0.33085	26.7
2013	5	17	3	-0.44966	0.207519	0.237845	0.47919	0.452393	0.369859	26.5333
2013	5	17	4	1.58301	0.535195	0.537493	0.10204	0.211222	0.5475	26.2667
2013	5	17	5	0.0666608	0.0926074	0.190445	0.103333	0.229074	0.616353	24.0333
2013	5	17	6	-0.44966	0.207519	0.237845	0.47919	0.452393	0.369859	23.6333
2013	5	17	7	0.594779	0.647728	0.644443	0.669617	0.659941	0.630141	23.5833
2013	5	17	8	0.55034	0.5	0.522642	0.47919	0.513998	0.621207	23.9833
2013	5	17	9	0.170157	0.257287	0.316174	0.293305	0.361741	0.572521	26.6167
2013	5	17	10	0.100679	0.229716	0.284797	0.283058	0.342255	0.524579	28.6833
2013	5	17	11	-0.114733	0.147728	0.219794	0.256227	0.324189	0.533512	30.25
2013	5	17	12	0.0930792	0	0.103177	-0.038478	0.106328	0.552327	31.65
2013	5	17	13	-0.619818	0.144753	0.215706	0.460819	0.476447	0.524579	32.05
2013	5	17	14	0.104965	0	0.11539	-0.0433915	0.118643	0.617704	31.2667
2013	5	17	15	0.0822177	0.0240471	0.140754	0	0.159022	0.648805	31.9167
2013	5	17	16	0.259851	0.25125	0.318883	0.247695	0.337305	0.613303	30.6333
2013	5	17	17	-0.423835	0.197964	0.267933	0.45501	0.483812	0.572521	30.2333
2013	5	17	18	-0.661621	0.152427	0.202282	0.488947	0.471879	0.419312	28.85
2013	5	17	19	-0.594779	0.220286	0.265133	0.557226	0.533484	0.46036	27.0667
2013	5	17	20	3.96936	0.0849625	0.130895	-1.52081	-1.06697	0.33085	26.0167
2013	5	17	21	-0.879669	0.742713	0.700351	1.41339	1.19343	0.51594	25.4
2013	5	17	22	3.50557	0.640054	0.615822	-0.544521	-0.285976	0.510338	25.1667
2013	5	17	23	-0.55034	0.423998	0.435218	0.82678	0.74278	0.48406	24.8667
2013	5	18	0	-1.11473	0.120504	0.181936	0.631139	0.586585	0.449362	24.45
2013	5	18	1	-0.197409	0.310744	0.359645	0.52081	0.533484	0.572521	24.5667
2013	5	18	2	0.114733	-0.792481	-0.566113	-1.16751	-0.778584	0.419312	24.55
2013	5	18	3	-0.412006	0.310744	0.33468	0.609522	0.567697	0.438877	24.2
2013	5	18	4	0	0.918251	0.853667	1.29785	1.12007	0.572521	24.0333
2013	5	18	5	-0.44966	0.331482	0.381633	0.654399	0.641053	0.599947	23.95
2013	5	18	6	0	0.549768	0.554018	0.777036	0.72691	0.572521	23.9
2013	5	18	7	-0.44966	0	0.0904243	0.185885	0.258968	0.48406	24.4167
2013	5	18	8	-0.619818	0.415038	0.438314	0.842836	0.768523	0.53964	28.1
2013	5	18	9	-0.829843	0.918251	-0.328269	1.6409	-0.171744	-5.75462	30
2013	5	18	10	-0.14097	-0.0849625	0	-0.0618096	0.0439922	0.369859	29.9667
2013	5	18	11	0.109631	0.0627655	0.162049	0.0433915	0.178407	0.594253	30.75
2013	5	18	12	0	-0.0272239	0.0810385	-0.038478	0.106328	0.552327	30.8167
2013	5	18	13	0.0694779	0.0963225	0.185278	0.10742	0.221416	0.572521	31.15
2013	5	18	14	0.0554248	0.0162107	0.120132	0	0.140325	0.572521	30.85
2013	5	18	15	0	-0.127629	0.0156435	-0.180389	0.0205253	0.639336	31.1833
2013	5	18	16	0	0.282799	0.344794	0.399705	0.452393	0.614672	31.1
2013	5	18	17	0.0896936	0.207519	0.286466	0.256226	0.347873	0.630141	30.6833
2013	5	18	18	0.086546	0.181285	0.265133	0.220449	0.320865	0.630141	29.95
2013	5	18	19	0	0.232832	0.299649	0.329082	0.39316	0.590517	29.25
2013	5	18	20	-0.114733	0.199275	0.27236	0.329082	0.39316	0.590517	28.5667
2013	5	18	21	-0.906921	-0.0577386	0	0.293305	0.283021	0.251348	27.1667
2013	5	18	22	-0.35293	0	0.0734203	0.145898	0.206471	0.393034	27.0167
2013	5	18	23	2.25985	0.5	0.507405	-0.227505	-0.0394782	0.53964	27
2013	5	19	0	-0.619818	0.611196	0.599298	1.12009	0.979745	0.5475	27.0167
2013	5	19	1	-0.159172	0.522197	0.537493	0.803868	0.7549	0.604081	26.4833
2013	5	19	2	-0.924108	0	0.0690911	0.382017	0.379037	0.369859	26.15
2013	5	19	3	-0.412006	0.234743	0.308605	0.502102	0.533484	0.630141	26.0167
2013	5	19	4	-0.44966	0.584962	0.575351	1.01267	0.895225	0.533512	25.55
2013	5	19	5	0.214597	0.5	0.515765	0.617983	0.60975	0.584394	24.95
2013	5	19	6	-0.149519	0.52091	0.530551	0.798059	0.74278	0.572521	24.6333
2013	5	19	7	0.361569	0.480763	0.492595	0.530037	0.533484	0.544103	24.5333
2013	5	19	8	0.290489	0.522197	0.537493	0.617983	0.614576	0.604081	25.9833
2013	5	19	9	-0.159172	0.321928	0.36874	0.52081	0.533484	0.572521	29.0667
2013	5	19	10	0	0.105752	0.183991	0.149469	0.241408	0.524579	31.0667
2013	5	19	11	0	-0.0437314	0.0804818	-0.0618096	0.105598	0.621207	31.7167
2013	5	19	12	0	0.189256	0.275703	0.267492	0.361741	0.652024	31.65
2013	5	19	13	0.0657719	-0.0609953	0.0743521	-0.1134	0.0770297	0.663547	31.75
2013	5	19	14	0.164481	0.175736	0.244549	0.180389	0.269535	0.544103	31.75
2013	5	19	15	0.189809	0.391204	0.429605	0.474459	0.504437	0.59677	31.9167
2013	5	19	16	0.0967301	0.107062	0.197374	0.111334	0.228781	0.590517	31.5667
2013	5	19	17	0	0.123964	0.212879	0.175209	0.279312	0.599947	29.85
2013	5	19	18	-0.214597	-0.207519	-0.106949	-0.204593	-0.073356	0.33085	27.65
2013	5	19	19	-0.619818	0.415038	0.438314	0.842836	0.768523	0.53964	26.6333
2013	5	19	20	-0.159172	0.428991	0.44216	0.672131	0.629817	0.499491	25.8667
2013	5	19	21	0.126505	0.25348	0.305791	0.30597	0.361741	0.533512	25.5333
2013	5	19	22	0.235064	-0.0370003	0.0819839	-0.149469	0.0342125	0.599947	25.35
2013	5	19	23	0.4712	0.518737	0.543636	0.538389	0.566241	0.652024	24.95
2013	5	20	0	-0.170157	0.568752	0.575351	0.874209	0.808001	0.604081	24.9333
2013	5	20	1	0.170157	0.681285	0.658246	0.89258	0.810562	0.55795	24.75
2013	5	20	2	0.214597	0.562765	0.568647	0.706695	0.679135	0.594253	24.85
2013	5	20	3	0.126505	0.419768	0.451171	0.541	0.552489	0.587877	24.6167
2013	5	20	4	-0.709511	0.660964	0.644443	1.2275	1.06697	0.572521	24.5833
2013	5	20	5	0.214597	0.770284	0.727199	1	0.887166	0.53964	24.6
2013	5	20	6	-0.494915	0.562765	0.548063	1	0.873543	0.48406	24.1167
2013	5	20	7	-0.494915	0.747382	0.727199	1.26094	1.10858	0.639336	24.4833
2013	5	20	8	0.329329	0.482617	0.497022	0.545985	0.549354	0.559731	25.15
2013	5	20	9	-0.214597	0.207519	0.237845	0.382017	0.379037	0.369859	28.6167
2013	5	20	10	0	0.0307003	0.135974	0.0433915	0.178407	0.594253	31.45
2013	5	20	11	0	0.111196	0.168753	0.157164	0.221416	0.419312	31.8333
2013	5	20	12	0	0.257287	0.316174	0.363646	0.414842	0.572521	33.5333
2013	5	20	13	0.117465	-0.0178119	0.0924647	-0.0737342	0.0846628	0.572521	31.4833
2013	5	20	14	0	0.0229019	0.119431	0.0323693	0.156701	0.53964	31.6667
2013	5	20	15	0	0.197964	0.248047	0.279801	0.325454	0.466065	31.85
2013	5	20	16	0.114733	0.232832	0.299649	0.281653	0.357355	0.590517	31.6667
2013	5	20	17	0.205644	0.362183	0.406598	0.426894	0.469309	0.599947	31.2333
2013	5	20	18	0	0.214422	0.281316	0.303061	0.369106	0.572521	30.2833
2013	5	20	19	0	0.620504	0.626392	0.877014	0.821869	0.652024	29.5833
2013	5	20	20	0.214597	0.699275	0.661954	0.899636	0.80156	0.499491	29.45
2013	5	20	21	0	0.765257	0.725481	1.08161	0.951881	0.552327	28.2167
2013	5	20	22	0	-0.0963226	-0.406598	-0.136141	-0.533484	-1.75729	26.7167
2013	5	20	23	0.182773	-0.85022	-0.691395	-1.27725	-0.964196	0	26.4
2013	5	21	0	0.329329	-0.242713	-0.0904243	-0.47919	-0.221416	0.572521	26.3667
2013	5	21	1	-0.197409	0.471708	0.470654	0.748315	0.679135	0.466065	26.2333
2013	5	21	2	0.182773	0	0.121801	-0.0755565	0.102773	0.652024	26.3167
2013	5	21	3	0.159172	-0.0497678	0.0378581	-0.136141	0	0.419312	26.2167
2013	5	21	4	0.290489	0.123964	0.212879	0.055124	0.18866	0.599947	25.95
2013	5	21	5	0.290489	-0.339036	-0.219794	-0.599275	-0.379037	0.299291	25.8667
2013	5	21	6	0.170157	-0.111196	0	-0.227505	-0.0531007	0.48406	25.8167
2013	5	21	7	-0.197409	-0.120504	0	-0.0887121	0.0616052	0.524579	25.95
2013	5	21	8	-0.380182	0	0	0.157164	0.118643	0	26.6
2013	5	21	9	3.31406	0	0	-1.37	-1.03421	0	28.2667
2013	5	21	10	5.67887	0.568752	-0.130895	-1.54372	-1.94394	-3.1766	30.3833
2013	5	21	11	0	-0.152427	-0.0286201	-0.215439	-0.0375516	0.510338	31.0167
2013	5	21	12	0.126505	-0.0390013	0.0859972	-0.10742	0.073356	0.630141	31.35
2013	5	21	13	0.235064	0.242713	0.311265	0.245876	0.335045	0.609684	31.7667
2013	5	21	14	0.104965	0.342946	0.380523	0.441325	0.466516	0.544103	31.5
2013	5	21	15	0.0758922	0.261781	0.317699	0.338626	0.39316	0.561123	31.8167
2013	5	21	16	0	0.231974	0.295589	0.327869	0.387833	0.572521	30.9833
2013	5	21	17	-0.14097	0.318715	0.355557	0.508744	0.510508	0.51594	28.4167
2013	5	21	18	0.14097	0.359946	0.406598	0.450469	0.489492	0.609684	25.5167
2013	5	21	19	0.329329	0.5	0.520489	0.570554	0.580144	0.609684	25.3167
2013	5	21	20	0	0.223729	0.288885	0.316217	0.379037	0.572521	25.15
2013	5	21	21	0.170157	-0.111196	-0.0434715	-0.227505	-0.110138	0.251348	24.55
2013	5	21	22	0.329329	0.596323	0.600971	0.706695	0.685742	0.621207	24.2
2013	5	21	23	0.259851	0.539001	0.524311	0.654399	0.60684	0.46036	24.4167
2013	5	22	0	0.400821	0.0802323	0.151242	-0.0522959	0.073356	0.46036	24.6
2013	5	22	1	0.35293	0.310744	0.33468	0.293305	0.328985	0.438877	24.5
2013	5	22	2	0.80259	0.471708	0.490541	0.334925	0.39316	0.572521	24.5167
2013	5	22	3	0.619818	0.358104	0.406598	0.249913	0.340059	0.617704	24.4
2013	5	22	4	0.344695	0.481737	0.501197	0.538389	0.550037	0.585912	24.2167
2013	5	22	5	1	0.861233	0.798345	0.803868	0.735414	0.524579	24.2
2013	5	22	6	0.764936	0.834926	0.785907	0.863859	0.792452	0.572521	24.2667
2013	5	22	7	0.879669	0.918251	0.853667	0.9342	0.845553	0.572521	24.7833
2013	5	22	8	0.329329	0.681285	0.644443	0.82678	0.74278	0.48406	27.6667
2013	5	22	9	0.224364	0.0335571	0.14742	-0.0453205	0.123409	0.64309	29.5333
2013	5	22	10	-0.14097	-0.181285	-0.0335289	-0.197951	0	0.609684	31.2667
2013	5	22	11	0.109631	0.173962	0.237845	0.200555	0.277856	0.51594	31.7167
2013	5	22	12	-0.086546	-0.0515468	0.0577446	-0.0370784	0.102773	0.533512	31.8667
2013	5	22	13	0	-0.152427	-0.0141355	-0.215439	-0.0185468	0.587877	31.65
2013	5	22	14	0	0	0.112072	0	0.147047	0.599947	31.6
2013	5	22	15	0.0624413	0.0534576	0.157363	0.0497437	0.186985	0.609684	31.3333
2013	5	22	16	0.0608994	0.0178119	0.119044	0	0.13719	0.559731	31.3167
2013	5	22	17	0	0.111196	0.197374	0.157164	0.258968	0.572521	30.9
2013	5	22	18	0.0736266	0.101767	0.194829	0.1134	0.232652	0.599947	29.9
2013	5	22	19	-0.235064	0.466443	0.481585	0.756439	0.705228	0.5475	28.9
2013	5	22	20	0	0.660964	0.644443	0.9342	0.845553	0.572521	27.7333
2013	5	22	21	0.182773	0.234743	0.281316	0.256226	0.312068	0.48406	27
2013	5	22	22	0.30869	0.131517	0.224662	0.0582755	0.19844	0.630141	26.5667
2013	5	22	23	0.35293	0.714422	0.687914	0.863859	0.792452	0.572521	26.35
2013	5	23	0	0.44966	0.590286	0.589836	0.64842	0.63358	0.587877	26.05
2013	5	23	1	0.35293	0.626878	0.629205	0.740126	0.715422	0.639336	26.0333
2013	5	23	2	0.478848	0.596323	0.585734	0.644885	0.61909	0.53964	26.1
2013	5	23	3	0.35293	0.693512	0.673779	0.834305	0.773905	0.587877	26.0667
2013	5	23	4	0.55034	0.729716	0.691395	0.803868	0.735414	0.524579	26.0167
2013	5	23	5	0.55034	0.636509	0.627918	0.672131	0.652127	0.590517	25.95
2013	5	23	6	0.30869	0.590286	0.589836	0.706695	0.677573	0.587877	26.1167
2013	5	23	7	0.149519	0.477098	0.491761	0.612516	0.598564	0.555593	26.65
2013	5	23	8	0.126505	0.279714	0.341353	0.343049	0.408401	0.609684	28.5333
2013	5	23	9	0.104965	0.115663	0.193719	0.120085	0.221416	0.533512	30.0333
2013	5	23	10	0.0930792	0.0787707	0.174367	0.0728557	0.199734	0.590517	31.2167
2013	5	23	11	0.0967301	0.15517	0.229971	0.179329	0.271551	0.555593	31.5333
2013	5	23	12	0.0836114	0.0481076	0.142908	0.0334307	0.161413	0.555593	31.95
2013	5	23	13	0.0896936	0.0760015	0.168753	0.0703414	0.193425	0.572521	32.45
2013	5	23	14	0.0836114	0.114741	0.203125	0.12761	0.240421	0.587877	32.1667
2013	5	23	15	0.0580336	0.0169737	0.125282	0	0.146268	0.59677	31.7333
2013	5	23	16	-0.0967301	0.103225	0.190892	0.185885	0.280649	0.572521	31.1
2013	5	23	17	0.071492	0.0209101	0.123953	0	0.140325	0.572521	30.6667
2013	5	23	18	-0.120331	-0.0351946	0.0783292	0	0.140325	0.572521	30.0167
2013	5	23	19	0.0836114	0.0932065	0.173789	0.097173	0.20193	0.524579	29.35
2013	5	23	20	-0.259851	0.242713	0.275703	0.450469	0.442832	0.419312	28.2167
2013	5	23	21	0.329329	0.220286	0.265133	0.175209	0.2451	0.46036	26.9
2013	5	23	22	0.478848	0.525313	0.520489	0.544521	0.533484	0.499491	26.7
2013	5	23	23	0.290489	-0.0963226	0.0355622	-0.256226	-0.0439922	0.609684	26.4167
2013	5	24	0	0.35293	0.626878	0.629205	0.740126	0.715422	0.639336	25.8833
2013	5	24	1	0.14097	0.478466	0.48708	0.617983	0.59509	0.524579	25.6667
2013	5	24	2	0.290489	0.386295	0.418693	0.4259	0.458702	0.559731	25.4833
2013	5	24	3	0.380182	0.557739	0.556728	0.631139	0.611822	0.552327	25.5667
2013	5	24	4	0.30869	0.568752	0.575351	0.676259	0.658568	0.604081	25.7167
2013	5	24	5	0.302374	0.467935	0.48969	0.536376	0.548145	0.584394	24.8833
2013	5	24	6	0.126505	0.419768	0.451171	0.541	0.552489	0.587877	24.7167
2013	5	24	7	0	0.5	0.497022	0.706695	0.652127	0.48406	25.1
2013	5	24	8	0.55034	0.428991	0.459164	0.378826	0.430711	0.590517	26.5
2013	5	24	9	0	0.292481	0.344794	0.41339	0.452393	0.572521	28.7333
2013	5	24	10	-0.214597	0.0577386	0.130895	0.170319	0.238712	0.449362	30.7833
2013	5	24	11	-0.14097	-0.0849625	0.0317157	-0.0618096	0.0856054	0.53964	30.7333
2013	5	24	12	0.0694779	-0.0875434	0.0482406	-0.152454	0.0416131	0.639336	30.2333
2013	5	24	13	0.0478908	0.0277476	0.133191	0.0194206	0.159811	0.592209	28.3333
2013	5	24	14	0.078302	0.0666333	0.164004	0.0618096	0.190748	0.587877	25.8833
2013	5	24	15	-0.170157	0.131517	0.197374	0.256226	0.312068	0.48406	24.4833
2013	5	24	16	0	0.707519	0.676158	1	0.887166	0.53964	24.9833
2013	5	24	17	0.197409	0.4693	0.475689	0.581696	0.562531	0.503504	24.4667
2013	5	24	18	0.159172	0.590286	0.575351	0.768505	0.705228	0.510338	24.2667
2013	5	24	19	0.380182	0.584962	0.593402	0.669617	0.659941	0.630141	24.1333
2013	5	24	20	0.55034	-0.388804	-0.237845	-0.777036	-0.483812	0.419312	23.9
2013	5	24	21	0.594779	0.792481	0.757287	0.874209	0.808001	0.604081	23.9667
2013	5	24	22	0.80259	0.527224	0.546449	0.41339	0.466516	0.630141	23.8833
2013	5	24	23	0.709511	0.568752	0.575351	0.510563	0.533484	0.604081	23.6333
2013	5	25	0	0.235064	0.5	0.513547	0.609522	0.600453	0.572521	23.5167
2013	5	25	1	0.829843	0.742713	0.700351	0.706695	0.659941	0.51594	23.4833
2013	5	25	2	1.25985	0.844028	0.796671	0.672131	0.652127	0.590517	23.4667
2013	5	25	3	0.64707	0.242713	0.275703	0.0755565	0.159811	0.419312	23.0833
2013	5	25	4	0.829843	0.170518	0.224662	-0.10204	0.0358044	0.46036	23.1167
2013	5	25	5	0.829843	0.981737	0.907795	1.04453	0.932122	0.585912	22.9833
2013	5	25	6	0.583006	0.689256	0.669951	0.733178	0.697083	0.585912	23.1333
2013	5	25	7	0.55034	0.604727	0.593402	0.62721	0.60684	0.544103	23.8833
2013	5	25	8	0	0.318715	0.355557	0.450469	0.466516	0.51594	25.4167
2013	5	25	9	0	0.292481	0.34012	0.41339	0.44626	0.5475	28.2333
2013	5	25	10	0	0.0534576	0.121801	0.0755565	0.159811	0.419312	30.5667
2013	5	25	11	0	0.144753	0.215706	0.204593	0.283021	0.524579	32.1
2013	5	25	12	0	0.131517	0.197374	0.185885	0.258968	0.48406	31.4167
2013	5	25	13	0.159172	0.189256	0.275703	0.201692	0.312068	0.652024	31.2333
2013	5	25	14	0.0930792	0.171977	0.237845	0.204593	0.283021	0.524579	31.5333
2013	5	25	15	0.0896936	0.0996544	0.184826	0.103772	0.214513	0.555593	31.4833
2013	5	25	16	0	0.100817	0.197374	0.142494	0.258968	0.617704	31.4333
2013	5	25	17	0	0.261781	0.328269	0.369999	0.430711	0.617704	31.1333
2013	5	25	18	0.182773	0.442261	0.45007	0.549531	0.533484	0.48406	30.2667
2013	5	25	19	-0.290489	0.707519	0.665776	1.12009	0.964196	0.48406	29.3833
2013	5	25	20	0.290489	0.543731	0.551978	0.64842	0.63358	0.587877	29.2
2013	5	25	21	0.159172	0.450232	0.480018	0.570554	0.580144	0.609684	28.8667
2013	5	25	22	0	-0.0534576	0.0783291	-0.0755565	0.102773	0.652024	26.6
2013	5	25	23	0	0.403677	0.44216	0.570554	0.580144	0.609684	26.0833
2013	5	26	0	0.380182	0.111196	0.192699	0	0.134192	0.5475	26.1
2013	5	26	1	0.55034	0.611196	0.610914	0.636354	0.629817	0.609684	25.9333
2013	5	26	2	0.785404	0.903677	0.831247	0.952571	0.845553	0.51594	25.8
2013	5	26	3	0.55034	0.5	0.522642	0.47919	0.513998	0.621207	25.45
2013	5	26	4	0.661621	0.693512	0.659294	0.706695	0.658568	0.510338	25.15
2013	5	26	5	0.344695	0.5	0.513547	0.564201	0.566241	0.572521	24.55
2013	5	26	6	0.259851	0.844028	0.779667	1.08552	0.941885	0.499491	24.7833
2013	5	26	7	0.30869	0.368483	0.386711	0.3932	0.411059	0.466065	25.3
2013	5	26	8	0.30869	0.339036	0.386711	0.351581	0.411059	0.594253	25.8167
2013	5	26	9	0.197409	0.368483	0.406598	0.439203	0.471879	0.572521	26.6667
2013	5	26	10	-0.619818	-0.181285	-0.0690911	0	0.102773	0.419312	28.45
2013	5	26	11	-0.170157	-0.103225	0	-0.0755565	0.0531007	0.449362	30.85
2013	5	26	12	0	0	0.102275	0	0.134192	0.5475	31.1333
2013	5	26	13	0	0.0307003	0.135974	0.0433915	0.178407	0.594253	30.9667
2013	5	26	14	0	-0.0294468	0.0870627	-0.0416198	0.114232	0.594253	31.2667
2013	5	26	15	0.109631	0.199275	0.27236	0.236332	0.323143	0.590517	31.45
2013	5	26	16	0	0.0884389	0.175095	0.124999	0.229737	0.552327	31.05
2013	5	26	17	0.109631	0.314016	0.365174	0.398506	0.444921	0.587877	30.4
2013	5	26	18	0	0.234743	0.281316	0.331783	0.369106	0.48406	29.0667
2013	5	26	19	-0.14097	0.236966	0.299649	0.3932	0.437152	0.572521	26.1667
2013	5	26	20	0.35293	0.471708	0.490541	0.52081	0.533484	0.572521	25.4167
2013	5	26	21	0.224364	0.303841	0.347889	0.336696	0.386438	0.53964	24.6333
2013	5	26	22	0.235064	0.481737	0.501197	0.583709	0.584249	0.585912	24.35
2013	5	26	23	0.35293	-0.0577386	0	-0.227505	-0.110138	0.251348	24.5833
2013	5	27	0	0.361569	0.460999	0.492595	0.502102	0.533484	0.630141	24.6167
2013	5	27	1	0.478848	0.525313	0.520489	0.544521	0.533484	0.499491	24.4167
2013	5	27	2	0.44966	0.600817	0.582638	0.663304	0.624137	0.503504	24.3667
2013	5	27	3	0.290489	0.0849625	0.159515	0	0.118643	0.48406	24.5333
2013	5	27	4	0.619818	0.220286	0.265133	0.055124	0.154447	0.46036	24.2833
2013	5	27	5	0.329329	-0.196159	-0.0587086	-0.41339	-0.179803	0.53964	24.1
2013	5	27	6	0.290489	0.321928	0.36874	0.334925	0.39316	0.572521	24.0167
2013	5	27	7	0.512102	0.603225	0.613562	0.640895	0.645224	0.658559	25.0167
2013	5	27	8	0.290489	0.292481	0.348853	0.293305	0.367067	0.594253	27.15
2013	5	27	9	0	0.185984	0.249235	0.262868	0.327014	0.524579	29.3833
2013	5	27	10	0.104965	0.0307003	0.135974	0	0.145651	0.594253	31.3
2013	5	27	11	-0.290489	0.0760016	0.168753	0.227505	0.312068	0.572521	31.8667
2013	5	27	12	0.0896936	0.166288	0.245042	0.197951	0.293522	0.587877	31.8333
2013	5	27	13	0.0930792	0.126878	0.206964	0.14085	0.242504	0.555593	31.8333
2013	5	27	14	0.0896936	0.144753	0.230558	0.167514	0.274517	0.604081	32.1167
2013	5	27	15	0	0.0787707	0.174367	0.111334	0.228781	0.590517	31.95
2013	5	27	16	0	0.382767	0.421083	0.541	0.552489	0.587877	31.8
2013	5	27	17	0.246836	0.419768	0.451171	0.491256	0.514938	0.587877	31.3833
2013	5	27	18	0	0.604727	0.606584	0.854715	0.79588	0.614672	30.45
2013	5	27	19	0.197409	0.77216	0.734867	1.00976	0.90259	0.572521	29.65
2013	5	27	20	0.14097	0.456269	0.48708	0.58661	0.59509	0.621207	29.5
2013	5	27	21	-0.235064	0.394248	0.406598	0.654399	0.60684	0.46036	28.55
2013	5	27	22	0	0.963	0.89518	1.36109	1.17454	0.599947	27.0833
2013	5	27	23	0.126505	0.5	0.51867	0.654399	0.641053	0.599947	25.85
2013	5	28	0	0.19741	0.380406	0.42267	0.456055	0.492967	0.606654	24.65
2013	5	28	1	0.19741	0.318715	0.373069	0.368861	0.427887	0.609684	24.0167
2013	5	28	2	0.221011	0.35022	0.39736	0.403634	0.452393	0.602571	23.7
2013	5	28	3	0.318675	0.392938	0.426485	0.423637	0.460128	0.572521	23.5167
2013	5	28	4	0.274316	0.617233	0.620976	0.758991	0.729157	0.63727	23.7167
2013	5	28	5	0.235064	0.443763	0.475689	0.530037	0.550781	0.614672	24.1833
2013	5	28	6	0.44966	0.131517	0.224662	0	0.154447	0.630141	24.35
2013	5	28	7	0.709511	0.676818	-0.475689	0.663304	-0.845553	-5.49279	24.8167
2013	5	28	8	0.279503	0.320773	0.370302	0.337834	0.398638	0.585912	26.6667
2013	5	28	9	0	0.131517	0.197374	0.185885	0.258968	0.48406	28.6
2013	5	28	10	0	0.196159	0.261791	0.277249	0.343487	0.5475	31.2167
2013	5	28	11	-0.290489	-0.234743	-0.106949	-0.211698	-0.0496724	0.449362	31.6667
2013	5	28	12	0	0.279714	0.323842	0.395345	0.424902	0.51594	32.8667
2013	5	28	13	0	0.318715	0.373069	0.450469	0.489492	0.609684	32.6167
2013	5	28	14	0.205644	0.16721	0.246285	0.151321	0.258968	0.590517	32.2
2013	5	28	15	0	-0.0335571	0.0749867	-0.0474293	0.0983876	0.5475	31.9667
2013	5	28	16	0	0.100817	0.17604	0.142494	0.230977	0.503504	31.5
2013	5	28	17	0.0675743	-0.041231	0.0762888	-0.0862101	0.0790083	0.587877	29.9167
2013	5	28	18	0	0.0215344	0.127329	0.0304365	0.167065	0.587877	28.4667
2013	5	28	19	-0.197409	0	0.121801	0.0816071	0.221416	0.652024	27.35
2013	5	28	20	-0.380182	1.41825	-0.328269	2.1617	-0.312068	-7.93123	26.3
2013	5	28	21	0.380182	0.0760016	0.168753	-0.0497437	0.102773	0.572521	25.5667
2013	5	28	22	0.290489	0.0437314	0.130895	-0.0582755	0.0810913	0.510338	25.3
2013	5	28	23	0.274316	0.278197	0.313291	0.279801	0.325454	0.466065	25.4167
2013	5	29	0	0.14097	-0.140054	0	-0.256226	-0.0439922	0.609684	25.4667
2013	5	29	1	0.149519	0.160964	0.212879	0.165695	0.232652	0.438877	25.1667
2013	5	29	2	0.344695	0.5	0.525642	0.564201	0.58211	0.63727	24.95
2013	5	29	3	0.329329	0.61852	0.615822	0.738068	0.705228	0.604081	25.4
2013	5	29	4	0.214596	0	0.112845	-0.088712	0.0810913	0.604081	24.0167
2013	5	29	5	-0.182773	0.257287	0.291208	0.439203	0.439123	0.438877	23.9833
2013	5	29	6	0	0.276271	0.333829	0.390478	0.438007	0.584394	23.4
2013	5	29	7	4.06609	0.131517	0.106949	-1.495	-1.12857	0	23.2333
2013	5	29	8	0	0.868483	0.813196	1.2275	1.06697	0.572521	24.1333
2013	5	29	9	0	0.344028	0.390073	0.486246	0.511803	0.590517	26.2833
2013	5	29	10	0.197409	0.160964	0.237845	0.145898	0.250463	0.572521	27.45
2013	5	29	11	0.380182	0.368483	0.355557	0.363646	0.347873	0.299291	27.7667
2013	5	29	12	0.14097	0.306488	0.352412	0.374912	0.418396	0.552327	28.4333
2013	5	29	13	0	0.385259	0.406598	0.544521	0.533484	0.499491	29.2833
2013	5	29	14	-0.170157	0.131517	0.224662	0.256226	0.347873	0.630141	29.4167
2013	5	29	15	-0.829843	-0.242713	-0.0904243	0	0.140325	0.572521	29.8
2013	5	29	16	-0.214597	0.207519	0.26956	0.382017	0.42065	0.53964	29.6
2013	5	29	17	0	-0.0272239	0.0810385	-0.038478	0.106328	0.552327	28.8833
2013	5	29	18	0	0.207519	0.272981	0.293305	0.358169	0.55795	28.5
2013	5	29	19	-0.235064	0.0627655	0.141465	0.185885	0.258968	0.48406	27.8667
2013	5	29	20	-0.290489	0.207519	0.279762	0.41339	0.457719	0.594253	27.3667
2013	5	29	21	-0.55034	-0.160964	-0.0618042	0	0.0906523	0.369859	26.9333
2013	5	29	22	-0.35293	-0.0497678	0.0378581	0.0755565	0.159811	0.419312	26.1333
2013	5	29	23	0	0.229716	0.284797	0.324678	0.373674	0.524579	25.7167
2013	5	30	0	-0.55034	0.600817	0.582638	1.07669	0.936205	0.503504	25.4833
2013	5	30	1	0	0.600817	0.582638	0.849189	0.764461	0.503504	25.4667
2013	5	30	2	0.44966	1	0.920145	1.2275	1.06697	0.572521	25.5333
2013	5	30	3	0	0.903677	0.837142	1.27725	1.09839	0.5475	25.4167
2013	5	30	4	-1.90692	0.411561	0.428736	1.37	1.15762	0.503504	25.4333
2013	5	30	5	0	0.761781	0.713534	1.07669	0.936205	0.503504	25.4667
2013	5	30	6	0.709511	1.05774	0.963326	1.20169	1.04253	0.552327	25.25
2013	5	30	7	0.709511	0.765257	0.725481	0.788302	0.730465	0.552327	25.6667
2013	5	30	8	0.235064	0.660964	0.644443	0.837027	0.772197	0.572521	27.5
2013	5	30	9	-0.329329	0.0437314	0.130895	0.197951	0.274517	0.510338	27.6167
2013	5	30	10	0.135794	0.089485	0.187809	0.0703414	0.204042	0.615835	24.5333
2013	5	30	11	0.0594318	0.0985184	0.193271	0.114676	0.235039	0.605751	24.7333
2013	5	30	12	0	0.460999	0.47911	0.651571	0.628625	0.55795	24.5833
2013	5	30	13	0.159172	0.475545	-0.775338	0.606331	-1.06697	-6.22069	25.9333
2013	5	30	14	0.44966	0	0.106949	-0.185885	0	0.572521	26.6833
2013	5	30	15	0	0	0.106949	0	0.140325	0.572521	26.6833
2013	5	30	16	-3.96936	0.263034	-1.07499	2.01267	-0.171744	-6.89967	26.5667
2013	5	30	17	0	0.826038	-0.328269	1.16751	-0.430711	-5.3532	26.6333
2013	5	30	18	0	0.257287	0.265133	0.363646	0.347873	0.299291	27.6167
2013	5	30	19	0	1.04373	0.958576	1.4752	1.25772	0.587877	27.4
2013	5	30	20	-0.290489	0.5	0.497022	0.82678	0.74278	0.48406	25.5167
2013	5	30	21	0.126505	0.168518	0.227462	0.185885	0.258968	0.48406	25.2667
2013	5	30	22	0.259851	0.844028	0.779667	1.08552	0.941885	0.499491	25.1667
2013	5	30	23	-0.329329	0.877444	0.813196	1.37631	1.16974	0.533512	24.9833
2013	5	31	0	0.55034	0.903677	0.831247	1.04974	0.918909	0.51594	24.85
2013	5	31	1	0	0.64978	0.644443	0.918393	0.845553	0.621207	24.7167
2013	5	31	2	-0.64707	0.671977	0.644443	1.21726	1.04748	0.524579	24.75
2013	5	31	3	0.120331	0.535195	0.549109	0.706695	0.682918	0.609684	24.8
2013	5	31	4	0.133346	0.593814	0.587447	0.784166	0.729157	0.559731	24.9333
2013	5	31	5	2.90692	1.35022	1.20117	0.706695	0.66886	0.552327	25
2013	5	31	6	-0.380182	0	0	0.157164	0.118643	0	24.45
2013	5	31	7	-1.55034	0.631517	-0.775338	1.53348	-0.533484	-6.89967	24.2833
2013	5	31	8	0	0.644753	0.622304	0.911288	0.816506	0.524579	24.85
2013	5	31	9	0	0.242713	0.275703	0.343049	0.361741	0.419312	26.9667
2013	5	31	10	-0.44966	0.792481	-0.237845	1.30597	-0.171744	-4.72306	29.0167
2013	5	31	11	-0.412006	-0.120504	-0.0469528	0	0.0669688	0.273231	29.35
2013	5	31	12	-0.259851	-0.117233	0	-0.0582755	0.0810913	0.510338	28.95
2013	5	31	13	0.100679	0	0.111009	-0.0416198	0.114232	0.594253	28.9
2013	5	31	14	0.187404	0.105752	0.195164	0.0719979	0.197586	0.584394	29.0167
2013	5	31	15	0.299313	0.300196	0.367477	0.300561	0.388749	0.660364	29.4167
2013	5	31	16	0.137052	0.257287	0.32587	0.30699	0.384794	0.624426	29.4
2013	5	31	17	0.187404	0.317358	0.374882	0.371079	0.433388	0.625298	29.2
2013	5	31	18	-0.0896936	0	0.113891	0.0370784	0.177424	0.609684	28.7333
2013	5	31	19	-0.104965	0.136509	0.22132	0.236332	0.323143	0.590517	27.1667
2013	5	31	20	3.41902	1.29248	1.14146	0.41339	0.430711	0.48406	25.6667
2013	5	31	21	0.159172	0.207519	0.275703	0.227505	0.312068	0.572521	25.5667
2013	5	31	22	3.0182	0.423998	0.406598	-0.64842	-0.408401	0.33085	25.1667
2013	5	31	23	-0.494915	0.0320651	-1	0.249913	-1.15762	-5.49279	24.4
2013	6	1	0	0.159172	-0.223729	-0.130895	-0.382017	-0.221416	0.273231	24.1667
2013	6	1	1	0.170157	0.681285	0.671731	0.89258	0.828256	0.630141	24.55
2013	6	1	2	-0.380182	1	0.927087	1.57055	1.33504	0.609684	24.4167
2013	6	1	3	3.41902	0.831482	0.788231	-0.238181	-0.0327563	0.599947	24.3833
2013	6	1	4	0.182773	0.103225	0.190892	0.0703414	0.193425	0.572521	24.3333
2013	6	1	5	-0.214597	0.331482	0.355557	0.557226	0.533484	0.46036	23.9333
2013	6	1	6	-2.86868	-0.270284	-0.168753	0.803868	0.673809	0.273231	23.9
2013	6	1	7	0	0.543731	0.537493	0.768505	0.705228	0.510338	24.3167
2013	6	1	8	6.1693	0.423998	0.406598	-1.95105	-1.39176	0.33085	25.9667
2013	6	1	9	0.239635	-0.35391	-1.46973	-0.599275	-2.00317	-6.32715	28
2013	6	1	10	-0.133346	-0.0390013	0.0587086	0	0.118643	0.48406	28.8333
2013	6	1	11	0	0	0.100807	0	0.132265	0.53964	29.9833
2013	6	1	12	0.129835	0.124989	0.221772	0.122986	0.250463	0.64309	30.1167
2013	6	1	13	0.210025	0.183064	0.259178	0.171919	0.274517	0.590517	29.4167
2013	6	1	14	0.149519	0.0981986	0.195625	0.0769834	0.210014	0.619743	29.5667
2013	6	1	15	0.214596	0.120504	0.212415	0.0816072	0.211735	0.612524	29.7
2013	6	1	16	0.244388	0.196159	0.26956	0.176221	0.277416	0.589092	29.2167
2013	6	1	17	0.166331	0.228189	0.302371	0.253761	0.344825	0.625298	29.1167
2013	6	1	18	0.192277	0.298951	0.365561	0.343049	0.419637	0.655526	28.7
2013	6	1	19	0.290489	0.277294	0.338651	0.27184	0.353681	0.605751	28.3667
2013	6	1	20	0.14097	0.278197	0.342874	0.334925	0.405882	0.624426	28.1167
2013	6	1	21	0.221011	0.213132	0.284797	0.209876	0.304703	0.59677	27.45
2013	6	1	22	0	0.333712	0.371036	0.471666	0.486824	0.533512	26.4333
2013	6	1	23	0.44966	1	0.920145	1.2275	1.06697	0.572521	25.8333
2013	6	2	0	0.380182	0.684617	0.660515	0.810467	0.747998	0.555593	25.6667
2013	6	2	1	-0.709511	0.660964	0.619477	1.2275	1.03421	0.438877	25.5167
2013	6	2	2	0.55034	0.877444	0.831247	1.01267	0.918909	0.630141	25.2667
2013	6	2	3	3.29252	0.242713	-0.130895	-1.01805	-1.19923	-1.75729	24.8
2013	6	2	4	-0.380182	0.5	0.484927	0.863859	0.7549	0.419312	24.8833
2013	6	2	5	3.96936	0.557739	0.537493	-0.852593	-0.533484	0.449362	24.5
2013	6	2	6	0	0	0.0510406	0	0.0669688	0.273231	24.2333
2013	6	2	7	-0.785404	-0.568752	-0.462507	-0.47919	-0.361741	0	25.35
2013	6	2	8	2.32933	-0.242713	-0.197374	-1.30597	-0.985877	0	29.5
2013	6	2	9	0	-0.0390013	0.0859972	-0.055124	0.112834	0.630141	30
2013	6	2	10	0	-0.0627655	0.0469528	-0.0887121	0.0616052	0.524579	29.9167
2013	6	2	11	-0.205644	-0.0922123	0.0230067	-0.0453205	0.0943615	0.524579	30.3833
2013	6	2	12	0	-0.0450989	0.0671128	-0.0637424	0.0880566	0.555593	30.9667
2013	6	2	13	0	0.194973	0.270624	0.275573	0.355077	0.599947	31.5167
2013	6	2	14	0	0.412985	0.445289	0.583709	0.584249	0.585912	31.65
2013	6	2	15	0.109631	0.466443	0.493201	0.613945	0.612901	0.609684	31.6833
2013	6	2	16	0.224364	0.581136	0.585734	0.728622	0.698506	0.605751	29.4833
2013	6	2	17	0.30869	0.323849	0.37651	0.330116	0.397674	0.605751	25.4667
2013	6	2	18	0	0.0335571	0.125282	0.0474293	0.164378	0.524579	25.6
2013	6	2	19	-0.380182	-0.242713	-0.197374	-0.185885	-0.140325	0	25.0167
2013	6	2	20	0	-0.292481	-0.181936	-0.41339	-0.238712	0.299291	24.85
2013	6	2	21	0.290489	0.292481	0.328269	0.293305	0.340059	0.48406	24.85
2013	6	2	22	0.235064	0.382767	0.37651	0.443827	0.42065	0.349268	24.9333
2013	6	2	23	-0.44966	0.792481	-0.237845	1.30597	-0.171744	-4.72306	24.7833
2013	6	3	0	0.478848	0.220286	0.291208	0.1134	0.232652	0.599947	24.55
2013	6	3	1	0.214597	0.647728	0.626392	0.82678	0.7549	0.533512	24.2833
2013	6	3	2	0.44966	0.792481	0.751392	0.9342	0.845553	0.572521	24.35
2013	6	3	3	0.235064	0.768026	0.717863	0.988348	0.868529	0.499491	24.35
2013	6	3	4	0.214597	0.5	0.504591	0.617983	0.59509	0.524579	24.2833
2013	6	3	5	0.290489	0.85022	0.794572	1.08161	0.951881	0.552327	24.5833
2013	6	3	6	0.44966	0.546555	0.5605	0.58661	0.59509	0.621207	24.4333
2013	6	3	7	0.44966	0.382767	0.406598	0.355114	0.39316	0.510338	25.0167
2013	6	3	8	0.235064	0.268026	0.328269	0.281653	0.357355	0.590517	27.5167
2013	6	3	9	-0.259851	-0.368483	-0.299649	-0.41339	-0.312068	0	30.2667
2013	6	3	10	-0.197409	-0.35022	-0.215706	-0.41339	-0.221416	0.369859	30.2167
2013	6	3	11	0	-0.105752	0	-0.149469	0	0.46036	30.5333
2013	6	3	12	0	0	0.0870627	0	0.114232	0.466065	31.0667
2013	6	3	13	0.109631	0.173962	0.255356	0.200555	0.300832	0.609684	31.3167
2013	6	3	14	0.114733	0.326038	0.363127	0.41339	0.440642	0.524579	31.2167
2013	6	3	15	0	0.415038	0.438314	0.58661	0.575098	0.53964	30.8833
2013	6	3	16	0.126505	0.353134	0.406598	0.446821	0.494006	0.639336	30.55
2013	6	3	17	0.14097	0.478466	0.501931	0.617983	0.614576	0.604081	30
2013	6	3	18	0.182773	0.553458	0.563961	0.706695	0.682918	0.609684	29.3167
2013	6	3	19	-0.182773	0.257287	0.291208	0.439203	0.439123	0.438877	28.6333
2013	6	3	20	0.214597	0.431248	0.432673	0.52081	0.500728	0.438877	27.1167
2013	6	3	21	0.329329	0.446542	0.466303	0.494997	0.509049	0.552327	26.1667
2013	6	3	22	0.30869	0.242713	0.299649	0.215439	0.296827	0.5475	25.4667
2013	6	3	23	0.274316	0.0802323	0.151242	0	0.112834	0.46036	25.3667
2013	6	4	0	-0.235064	0	0.0510406	0.0971731	0.140325	0.273231	25.2
2013	6	4	1	0.423835	-0.415038	-0.275703	-0.761819	-0.494006	0.33085	25.0833
2013	6	4	2	0.400821	0.409714	0.440127	0.41339	0.452393	0.572521	24.8667
2013	6	4	3	0.512102	0.103225	0.190892	-0.0658	0.0906523	0.572521	24.9
2013	6	4	4	0.290489	-0.0465547	0.0355622	-0.185885	-0.0439922	0.393034	24.8833
2013	6	4	5	0.30869	0.0902861	0.168753	0	0.125084	0.510338	25.1333
2013	6	4	6	0.235064	0.5	0.513547	0.609522	0.600453	0.572521	24.9833
2013	6	4	7	0.274316	-0.0902861	0	-0.241009	-0.0856054	0.393034	25.65
2013	6	4	8	0	-0.270284	-0.168753	-0.382017	-0.221416	0.273231	28.2333
2013	6	4	9	-0.235064	-0.144753	0	-0.10742	0.073356	0.630141	30.5333
2013	6	4	10	-0.133346	-0.273744	-0.138665	-0.331783	-0.140325	0.449362	31.0167
2013	6	4	11	0	-0.144753	0	-0.204593	0	0.630141	31.2333
2013	6	4	12	0	0.0370003	0.137038	0.0522959	0.179803	0.572521	31.7167
2013	6	4	13	0.0930792	0.193512	0.267181	0.235029	0.321512	0.587877	31.5333
2013	6	4	14	0	0.0282917	0.126184	0.0399873	0.165562	0.552327	31.5
2013	6	4	15	0	0.0627655	0.162049	0.0887121	0.21262	0.594253	31.4333
2013	6	4	16	0	0.368483	0.406598	0.52081	0.533484	0.572521	31.0667
2013	6	4	17	0	0.392136	0.42267	0.554241	0.554572	0.555593	30.4
2013	6	4	18	0	0.477098	0.491761	0.674326	0.645224	0.555593	29.9667
2013	6	4	19	-0.214597	0.403677	0.430544	0.659266	0.631872	0.5475	29.4167
2013	6	4	20	-0.170157	0.396775	0.425832	0.631139	0.611822	0.552327	27.0667
2013	6	4	21	0.344695	0.481737	0.501197	0.538389	0.550037	0.585912	26.0833
2013	6	4	22	0.290489	0.403677	0.430544	0.450469	0.474251	0.5475	25.4333
2013	6	4	23	0.205644	0.451351	0.478516	0.552924	0.563671	0.59677	24.9
2013	6	5	0	0.205644	0.38092	0.431563	0.453377	0.502066	0.652024	24.7167
2013	6	5	1	0.259851	0.0390013	0.117713	-0.0522959	0.073356	0.46036	24.7833
2013	6	5	2	0.246836	0.105752	0.206129	0.0474293	0.193426	0.64309	24.8333
2013	6	5	3	0.344695	0.552168	0.5605	0.637936	0.627846	0.59677	24.55
2013	6	5	4	0.274316	0.580232	0.583915	0.706695	0.680531	0.599947	24.4167
2013	6	5	5	0.214597	0.375011	0.406598	0.441325	0.466516	0.544103	24.5
2013	6	5	6	0.182773	0.626878	0.613562	0.810467	0.747998	0.555593	24.65
2013	6	5	7	0.182773	0.14978	0.222607	0.136141	0.235039	0.53964	24.7667
2013	6	5	8	0	0.549768	0.520489	0.777036	0.682918	0.393034	27.4
2013	6	5	9	-0.170157	0	0.106949	0.0703414	0.193425	0.572521	29.9333
2013	6	5	10	0	-0.0721949	0.0533638	-0.10204	0.0700169	0.599947	30.4333
2013	6	5	11	-0.126505	-0.0760016	0.0286201	-0.055124	0.0770297	0.48406	31.1167
2013	6	5	12	-0.114733	0.147728	0.219794	0.256227	0.324189	0.533512	31.7333
2013	6	5	13	0.100679	0.207519	0.26956	0.251685	0.322263	0.53964	31.75
2013	6	5	14	-0.100679	0.242713	0.304323	0.384669	0.430711	0.572521	31.8667
2013	6	5	15	0	0.375011	0.406598	0.530037	0.533484	0.544103	31.4
2013	6	5	16	0	0.519764	0.537493	0.73463	0.705228	0.614672	30.7167
2013	6	5	17	0.104965	0.416995	0.455509	0.545985	0.564903	0.62317	30.5167
2013	6	5	18	0.35293	0.442261	0.470654	0.47919	0.507392	0.594253	29.5667
2013	6	5	19	0.0967301	0.107062	0.205694	0.111334	0.239698	0.635059	27.65
2013	6	5	20	-0.114733	0.247382	0.304957	0.397077	0.435929	0.555593	26.1333
2013	6	5	21	0.109631	0.355247	0.393112	0.456782	0.481578	0.55795	25.4667
2013	6	5	22	0.30869	0.396775	0.435218	0.433188	0.474704	0.602571	25.2
2013	6	5	23	0.17624	0.301332	0.361453	0.353044	0.419252	0.62317	24.9
2013	6	6	0	0.251027	0.358104	0.396028	0.402368	0.441279	0.561123	24.9
2013	6	6	1	-0.290489	0.0760016	0.117713	0.227505	0.2451	0.299291	24.9167
2013	6	6	2	-0.290489	0.318715	0.337507	0.570554	0.533484	0.419312	24.7667
2013	6	6	3	0	1.487	-0.328269	2.10171	-0.430711	-8.23052	24.5
2013	6	6	4	0	0.720286	-0.328269	1.01805	-0.430711	-4.89284	24.15
2013	6	6	5	-0.197409	0.0534576	0.157363	0.157164	0.268076	0.609684	24.15
2013	6	6	6	-0.44966	1.08496	0.981949	1.71936	1.42871	0.533512	24.1167
2013	6	6	7	0	0.584962	0.593402	0.82678	0.778584	0.630141	24.0667
2013	6	6	8	0	0.331482	0.381633	0.468514	0.500728	0.599947	24.9667
2013	6	6	9	2.70951	0	-0.130895	0	-1.0173	0	27.0167
2013	6	6	10	0	0.0390013	0.143788	0.055124	0.18866	0.599947	28.8167
2013	6	6	11	0.0930792	-0.0577386	0.064056	-0.120085	0.0549988	0.594253	29.4333
2013	6	6	12	-0.133346	-0.170518	-0.0317157	-0.185885	0	0.572521	29.9
2013	6	6	13	0	-0.0817494	0.040471	-0.115544	0.0531007	0.572521	30.3
2013	6	6	14	0	-0.0370003	0.0819839	-0.0522959	0.107568	0.599947	30.2333
2013	6	6	15	0.0554248	0.0922123	0.181936	0.10742	0.221416	0.572521	30.4667
2013	6	6	16	0.130985	0.0979601	0.189706	0.084308	0.20803	0.589092	30.1333
2013	6	6	17	0.133346	0.122556	0.215706	0.118096	0.241408	0.621207	30.0833
2013	6	6	18	0.117465	0.286593	0.346381	0.356508	0.417819	0.606654	29.6167
2013	6	6	19	0.240806	0.286289	0.34312	0.305092	0.375049	0.590517	29.0333
2013	6	6	20	0.114733	0.194521	0.265133	0.227505	0.312068	0.572521	28.3667
2013	6	6	21	-0.235064	0.466443	0.481585	0.756439	0.705228	0.5475	26.8333
2013	6	6	22	0	0.818715	0.779667	1.15716	1.02298	0.609684	26.1
2013	6	6	23	0	0.707519	0.665776	1	0.873543	0.48406	25.4333
2013	6	7	0	0.494915	0.458769	0.468402	0.443827	0.460128	0.510338	25.5667
2013	6	7	1	0.182773	-0.265257	-0.153902	-0.450469	-0.258968	0.33085	25.05
2013	6	7	2	0.274316	-0.458769	-0.311265	-0.761819	-0.494006	0.33085	25.4833
2013	6	7	3	-0.709511	0.35022	0.36874	0.788302	0.705228	0.449362	25.25
2013	6	7	4	-0.709511	0	0.0690911	0.293305	0.312068	0.369859	24.9833
2013	6	7	5	0	0.144753	0.215706	0.204593	0.283021	0.524579	24.9
2013	6	7	6	-0.55034	0	0.0559087	0.227505	0.2451	0.299291	24.8
2013	6	7	7	0	0.111196	0.168753	0.157164	0.221416	0.419312	25.2167
2013	6	7	8	-0.329329	0.660964	0.644443	1.07034	0.948326	0.572521	28.2667
2013	6	7	9	-0.14097	-0.131517	0	-0.12761	0.0439922	0.572521	31.25
2013	6	7	10	-0.259851	-0.0760016	0.0286201	0	0.118643	0.48406	31.3833
2013	6	7	11	-0.100679	-0.0601471	0.0451451	-0.0433915	0.0906523	0.503504	31.3
2013	6	7	12	-0.126505	0.339036	0.391747	0.531486	0.553477	0.621207	31.8667
2013	6	7	13	0	0.191664	0.26281	0.270896	0.344825	0.572521	31.8
2013	6	7	14	0	-0.0687518	0.0510406	-0.097173	0.0669688	0.572521	31.35
2013	6	7	15	0	0.28352	0.337507	0.400725	0.442832	0.572521	31.55
2013	6	7	16	0.0694779	0.197139	0.275703	0.249913	0.340059	0.617704	31.3833
2013	6	7	17	0.0519243	0.0300605	0.143245	0.0210223	0.171744	0.635961	30.8
2013	6	7	18	-0.0675743	0.202628	0.273718	0.314327	0.380224	0.583184	30.1
2013	6	7	19	0.114733	0.111196	0.199365	0.109734	0.225777	0.583184	29.75
2013	6	7	20	0.137052	0.131517	0.220841	0.129229	0.246988	0.609684	29.6333
2013	6	7	21	0.086546	0.181285	0.251648	0.220449	0.303171	0.55795	29.4833
2013	6	7	22	-0.55034	0.535195	0.537493	0.983944	0.876972	0.5475	27.5833
2013	6	7	23	0.149519	0.5	0.507405	0.644885	0.61909	0.53964	26.4667
2013	6	8	0	0	0.660964	0.627918	0.9342	0.823871	0.48406	26.1833
2013	6	8	1	0.290489	0.903677	0.848758	1.15716	1.02298	0.609684	25.8
2013	6	8	2	0.423835	0.642701	0.632093	0.733178	0.697083	0.585912	25.6167
2013	6	8	3	0.361569	0.518737	0.543636	0.583709	0.600453	0.652024	25.4
2013	6	8	4	2.58918	0.888804	-0.328269	0.185885	-1.23871	-5.62644	25.1667
2013	6	8	5	0.423835	0.477098	0.507405	0.499117	0.533484	0.639336	25.15
2013	6	8	6	0.197409	0.707519	0.676158	0.918393	0.825561	0.53964	24.8667
2013	6	8	7	0.170157	0.640054	0.630307	0.834305	0.773905	0.587877	25.7667
2013	6	8	8	0	0.549768	0.537493	0.777036	0.705228	0.48406	28.15
2013	6	8	9	0	0.131517	0.197374	0.185885	0.258968	0.48406	30.2333
2013	6	8	10	-0.55034	-0.0760016	0.0559087	0.120085	0.2451	0.630141	30.8
2013	6	8	11	0	-0.117233	-0.0300885	-0.165695	-0.0394782	0.349268	31.6667
2013	6	8	12	0	0.0963226	0.189338	0.136141	0.248424	0.594253	32.2667
2013	6	8	13	0	0.223729	0.288885	0.316217	0.379037	0.572521	32.4667
2013	6	8	14	-0.274316	0.329482	0.374882	0.579086	0.577477	0.572521	32.7667
2013	6	8	15	0	0.232832	0.299649	0.329082	0.39316	0.590517	32.7167
2013	6	8	16	0.109631	0.431248	0.457639	0.564201	0.566241	0.572521	32.3833
2013	6	8	17	-0.120331	0.347573	0.392462	0.541	0.552489	0.587877	31.6167
2013	6	8	18	-0.182773	0.596323	0.600971	0.918393	0.845553	0.621207	30.4667
2013	6	8	19	-0.214597	0.729716	0.706247	1.12009	0.993613	0.604081	29.85
2013	6	8	20	-0.709511	0.696159	0.668389	1.27725	1.09839	0.5475	28.7333
2013	6	8	21	0.17624	0.335689	0.373069	0.401603	0.434493	0.535794	24.7833
2013	6	8	22	-0.709511	0.331482	0.355557	0.761819	0.687932	0.46036	25.1833
2013	6	8	23	0.315276	0.5	0.515765	0.576363	0.578331	0.584394	24.8167
2013	6	9	0	0.114733	0.303841	0.363127	0.382017	0.440642	0.621207	24.6833
2013	6	9	1	0.274316	0.306488	0.352412	0.319788	0.376783	0.552327	24.7667
2013	6	9	2	0.274316	0.52091	0.530551	0.62285	0.610514	0.572521	24.6167
2013	6	9	3	0.246836	0.637817	0.62349	0.799445	0.741032	0.561123	24.3167
2013	6	9	4	0.224364	0.482617	0.508873	0.589377	0.597659	0.62317	24.6333
2013	6	9	5	0.224364	0.446542	0.484927	0.538389	0.566241	0.652024	24.7667
2013	6	9	6	0.14097	0.385259	0.423602	0.486246	0.511803	0.590517	24.6833
2013	6	9	7	0.259851	0.479679	0.497022	0.570554	0.571036	0.572521	24.8833
2013	6	9	8	0	0.626878	0.629205	0.886024	0.825561	0.639336	25.2833
2013	6	9	9	-0.259851	0.742713	0.700351	1.15716	1	0.51594	25.9167
2013	6	9	10	0.109631	0.0320651	0.120132	0	0.123409	0.503504	27.8167
2013	6	9	11	-0.329329	0.123964	0.212879	0.31135	0.382085	0.599947	29.1833
2013	6	9	12	-1	-0.181285	-0.0690911	0.157164	0.221416	0.419312	31.3333
2013	6	9	13	0.0808696	0	0.106949	-0.0334307	0.115088	0.572521	31.15
2013	6	9	14	0.0580336	-0.0351946	0.0783292	-0.0737342	0.0846628	0.572521	30.3167
2013	6	9	15	0	-0.0437314	0.0652446	-0.0618096	0.0856054	0.53964	31.2833
2013	6	9	16	0	0.101767	0.181936	0.143836	0.238712	0.530929	30.6333
2013	6	9	17	-0.078302	-0.0710095	0.0525662	-0.0679948	0.093406	0.590517	30.4667
2013	6	9	18	-0.086546	0.0481076	0.158551	0.103772	0.235039	0.639336	29.3167
2013	6	9	19	-0.55034	0.207519	0.275703	0.52081	0.533484	0.572521	28.6167
2013	6	9	20	0.30869	0.207519	0.275703	0.165695	0.265408	0.572521	27.7667
2013	6	9	21	0	0.270284	0.320601	0.382017	0.42065	0.53964	26.85
2013	6	9	22	0	-0.131517	-0.0510406	-0.185885	-0.0669688	0.299291	26.3333
2013	6	9	23	0.133346	-0.131517	-0.0335289	-0.241009	-0.0856054	0.393034	26.0833
2013	6	10	0	-0.182773	0.292481	0.34012	0.488947	0.503298	0.5475	25.9833
2013	6	10	1	0	0	0	1.41339	1.19923	0.53964	25.5
2013	6	10	2	-0.829843	0.918251	0.853667	1.6409	1.37904	0.572521	25.6
2013	6	10	3	-0.619818	0.458769	0.468402	0.904646	0.808001	0.510338	25.3833
2013	6	10	4	0	0.553458	0.563961	0.782252	0.739955	0.609684	24.9667
2013	6	10	5	0	0.918251	0.853667	1.29785	1.12007	0.572521	24.9833
2013	6	10	6	-0.197409	0.553458	0.546449	0.863859	0.778584	0.51594	25.15
2013	6	10	7	0	0.701049	0.671731	0.990856	0.881357	0.544103	25.3
2013	6	10	8	-0.170157	0.475545	0.497022	0.742472	0.705228	0.590517	25.7
2013	6	10	9	-0.879669	0.463	0.488582	1.01805	0.91557	0.599947	26.2333
2013	6	10	10	-0.55034	0.0902861	0.168753	0.355114	0.39316	0.510338	27.3667
2013	6	10	11	1.70951	1.424	-0.130895	1.30597	-0.705228	-6.89967	28.7667
2013	6	10	12	-1.15917	1.08496	-0.406598	2.01267	-0.171744	-6.89967	30.3167
2013	6	10	13	-0.290489	-0.234743	-0.106949	-0.211698	-0.0496724	0.449362	30.5167
2013	6	10	14	-0.114733	-0.0335571	0.0749867	0	0.134192	0.5475	31
2013	6	10	15	0	0.0802323	0.151242	0.1134	0.19844	0.46036	30.9833
2013	6	10	16	-0.30869	0.0802323	0.177317	0.241009	0.328985	0.599947	30.6167
2013	6	10	17	-0.182773	0.0963226	0.14742	0.211698	0.250463	0.369859	29.8333
2013	6	10	18	-0.494915	0.355247	0.406598	0.706695	0.687932	0.630141	29.3
2013	6	10	19	-0.380182	0.5	0.520489	0.863859	0.80156	0.609684	28.85
2013	6	10	20	-0.214597	0.437235	0.453551	0.706695	0.662058	0.524579	27.4333
2013	6	10	21	2.70951	0.839036	0.783108	0.0658	0.181938	0.53964	26.6333
2013	6	10	22	0.159172	-0.660964	-0.447069	-1	-0.636258	0.48406	26.2167
2013	6	10	23	0.133346	-0.681285	-0.475689	-1.01805	-0.66575	0.419312	26.1667
2013	6	11	0	0.182773	0.273744	0.308605	0.31135	0.347873	0.46036	26.35
2013	6	11	1	0.214597	0.355247	0.406598	0.41339	0.466516	0.630141	26.1833
2013	6	11	2	-0.290489	0.458769	0.468402	0.768505	0.705228	0.510338	26.05
2013	6	11	3	0.329329	0.358104	0.406598	0.369999	0.430711	0.617704	25.9
2013	6	11	4	0	0.207519	0.26956	0.293305	0.353681	0.53964	25.6
2013	6	11	5	0	0.473766	0.502978	0.669617	0.659941	0.630141	25.5167
2013	6	11	6	0.44966	0.423998	0.462507	0.41339	0.466516	0.630141	25.3667
2013	6	11	7	0.259851	0.611196	0.575351	0.756439	0.673809	0.419312	26.1667
2013	6	11	8	-0.120331	0.303841	0.363127	0.47919	0.513998	0.621207	28.25
2013	6	11	9	0	-0.0351946	0.0533638	-0.0497437	0.0700169	0.438877	29.35
2013	6	11	10	0	0.041231	0.123953	0.0582755	0.162635	0.48406	31.05
2013	6	11	11	-0.14097	0.176818	0.237845	0.308189	0.356061	0.503504	32.5167
2013	6	11	12	0	0.0197642	0.117713	0.0279345	0.154447	0.544103	31.8333
2013	6	11	13	0.0594318	-0.0360749	0.0801148	-0.0755564	0.0865693	0.585912	31.9833
2013	6	11	14	0	-0.0370003	0.0819839	-0.0522959	0.107568	0.599947	32.2667
2013	6	11	15	0.0530408	-0.0158544	0.10482	-0.044335	0.120979	0.630141	31.3667
2013	6	11	16	0	-0.0740493	0.0546066	-0.104661	0.0716476	0.614672	31.3667
2013	6	11	17	0.0640635	0	0.112072	-0.0264832	0.127054	0.599947	30.5667
2013	6	11	18	0	0.0802323	0.164424	0.1134	0.215736	0.530929	29.55
2013	6	11	19	-0.290489	0.236966	0.299649	0.45501	0.483812	0.572521	27.7833
2013	6	11	20	0.0836114	0.316936	0.375444	0.41339	0.466516	0.630141	26.4333
2013	6	11	21	0	0.368483	0.406598	0.52081	0.533484	0.572521	26.3167
2013	6	11	22	-0.259851	0.292481	0.344794	0.52081	0.533484	0.572521	25.6833
2013	6	11	23	0	0.5	0.484927	0.706695	0.636258	0.419312	25.35
2013	6	12	0	0	0.75125	0.706247	1.06181	0.926644	0.510338	25.15
2013	6	12	1	0	-0.423998	-0.344794	-0.599275	-0.452393	0	24.9
2013	6	12	2	0.235064	-0.5	-0.406598	-0.803868	-0.60684	0	24.7667
2013	6	12	3	-0.44966	0.368483	-0.237845	0.706695	-0.171744	-2.87731	24.6
2013	6	12	4	0.829843	1.03519	0.944091	1.12009	0.979745	0.5475	24.75
2013	6	12	5	0.619818	0.681285	0.644443	0.706695	0.652127	0.48406	24.6
2013	6	12	6	0.380182	0.368483	-0.644443	0.363646	-0.964196	-5.05391	24.3833
2013	6	12	7	0.44966	0.0687518	0.153902	-0.0887121	0.0616052	0.524579	24.5833
2013	6	12	8	-2.46268	-0.831482	-0.676158	-0.157164	-0.118643	0	26.2
2013	6	12	9	-0.329329	0.292481	0.284797	0.549531	0.476447	0.251348	27.9833
2013	6	12	10	0	-0.111196	0	-0.157164	0	0.48406	30.3
2013	6	12	11	-0.14097	0.144753	0.237845	0.262868	0.356061	0.64309	31.2
2013	6	12	12	0.104965	0.215317	0.278882	0.260936	0.333156	0.555593	30.95
2013	6	12	13	0	0.257287	0.316174	0.363646	0.414842	0.572521	30.8167
2013	6	12	14	0	0.236966	0.299649	0.334925	0.39316	0.572521	31.0167
2013	6	12	15	-0.149519	0.152427	0.226228	0.277249	0.343487	0.5475	30.9167
2013	6	12	16	-0.380182	0	0.113891	0.157164	0.268076	0.609684	30.4833
2013	6	12	17	0	0.196159	0.261791	0.277249	0.343487	0.5475	30.25
2013	6	12	18	-0.412006	0.345939	0.383591	0.659266	0.631872	0.5475	29.6667
2013	6	12	19	-0.829843	0.446542	0.447069	0.974187	0.845553	0.449362	28.8667
2013	6	12	20	-0.329329	0.403677	-0.406598	0.706695	-0.430711	-3.93389	27.5333
2013	6	12	21	-1.32933	-0.888804	-0.644443	-0.706695	-0.430711	0.419312	27.0833
2013	6	12	22	0.197409	0.160964	-0.644443	0.145898	-0.907158	-4.15054	26.7
2013	6	12	23	-0.709511	-0.207519	-0.168753	0	0	0	26.6
2013	6	13	0	6.67887	0.568752	-0.130895	-1.95711	-2.25601	-3.1766	26.4
2013	6	13	1	0	0.394248	-0.593402	0.557226	-0.778584	-4.89284	26.2167
2013	6	13	2	0.170157	-0.611196	-0.406598	-0.9342	-0.586585	0.48406	25.9833
2013	6	13	3	-0.214597	0.207519	0.26956	0.382017	0.42065	0.53964	25.8
2013	6	13	4	-0.235064	0.394248	0.406598	0.654399	0.60684	0.46036	25.4
2013	6	13	5	-0.412006	0.442261	0.45007	0.795407	0.719096	0.48406	25.2
2013	6	13	6	0	0.562765	0.548063	0.795407	0.719096	0.48406	25.0667
2013	6	13	7	-0.290489	0.818715	0.762155	1.27725	1.09065	0.51594	25.5333
2013	6	13	8	0	0.415038	0.438314	0.58661	0.575098	0.53964	27.8833
2013	6	13	9	-0.35293	-0.0497678	0.0378581	0.0755565	0.159811	0.419312	29.7667
2013	6	13	10	-0.159172	0	0.100807	0.0658	0.181938	0.53964	31.05
2013	6	13	11	-0.133346	0.137817	0.206129	0.249913	0.312068	0.503504	32.2667
2013	6	13	12	0.0808696	0.207519	0.275703	0.259874	0.336504	0.572521	31.9333
2013	6	13	13	0	0.041231	0.137756	0.0582755	0.180746	0.55795	32.0167
2013	6	13	14	0.0836114	0.267168	0.319535	0.343049	0.39316	0.5475	31.85
2013	6	13	15	0	0.122556	0.215706	0.17322	0.283021	0.621207	32.1167
2013	6	13	16	-0.120331	0.207519	0.282645	0.343049	0.408401	0.609684	31.0167
2013	6	13	17	-0.44966	0.25125	0.299649	0.541	0.533484	0.510338	30.4
2013	6	13	18	-0.126505	0.0351946	0.130895	0.10204	0.211222	0.5475	29.6833
2013	6	13	19	0	0.154061	0.228459	0.217749	0.299754	0.552327	26.95
2013	6	13	20	4.41902	1.69616	-0.237845	0.570554	-1.69111	-8.65696	26.2667
2013	6	13	21	-0.55034	0.792481	-0.537493	1.34759	-0.533484	-6.32715	26.1
2013	6	13	22	0.380182	0.111196	0.168753	0	0.102773	0.419312	25.95
2013	6	13	23	0	0.242713	0.275703	0.343049	0.361741	0.419312	25.65
2013	6	14	0	4.12853	1.43723	1.26675	0.324678	0.373674	0.524579	25.45
2013	6	14	1	0.709511	0.423998	0.462507	0.30597	0.385424	0.630141	26.05
2013	6	14	2	-0.329329	0.35022	0.36874	0.631139	0.586585	0.449362	24.9333
2013	6	14	3	0.44966	0.423998	0.435218	0.41339	0.430711	0.48406	24.8167
2013	6	14	4	0.290489	0.5	0.507405	0.58661	0.575098	0.53964	24.8833
2013	6	14	5	0.380182	0.611196	0.610914	0.706695	0.682918	0.609684	25.05
2013	6	14	6	0.412006	0.894248	0.826379	1.0936	0.955691	0.530929	25.2
2013	6	14	7	0	0.839036	0.783108	1.18589	1.02749	0.53964	25.25
2013	6	14	8	0.55034	0.543731	0.537493	0.541	0.533484	0.510338	26.2
2013	6	14	9	-0.290489	0.644753	0.622304	1.03137	0.907158	0.524579	28.25
2013	6	14	10	0	-0.0370003	0.0559087	-0.0522959	0.073356	0.46036	30.2
2013	6	14	11	0	-0.0390013	0.0587086	-0.055124	0.0770297	0.48406	30.6667
2013	6	14	12	0.133346	0	0.0904243	-0.055124	0.0770297	0.48406	30.7333
2013	6	14	13	-0.0967301	-0.120504	0	-0.130332	0.0301864	0.524579	31.2333
2013	6	14	14	-0.104965	0.111196	0.186804	0.200555	0.277856	0.51594	31.7667
2013	6	14	15	0.104965	0.115663	0.193719	0.120085	0.221416	0.533512	32.0667
2013	6	14	16	0	0.207519	0.284797	0.293305	0.373674	0.621207	31.5
2013	6	14	17	-0.109631	0.0884389	0.175095	0.170319	0.263949	0.552327	30.6167
2013	6	14	18	0	0.223729	0.288885	0.316217	0.379037	0.572521	30.2
2013	6	14	19	0	0.0687518	0.153902	0.0971731	0.20193	0.524579	29.7167
2013	6	14	20	-0.412006	0.273744	0.33468	0.557226	0.567697	0.599947	28.6167
2013	6	14	21	1.03549	-0.308336	-0.177317	-0.863859	-0.555795	0.393034	27.7
2013	6	14	22	-0.235064	0.223729	0.288885	0.41339	0.452393	0.572521	27.25
2013	6	14	23	-0.235064	0.0627655	0.141465	0.185885	0.258968	0.48406	27.2667
2013	6	15	0	0	0.140054	0.209224	0.197951	0.274517	0.510338	27.1333
2013	6	15	1	0	0.584962	0.593402	0.82678	0.778584	0.630141	26.75
2013	6	15	2	0.149519	-0.839036	-0.682301	-1.24769	-0.941885	0	26.6667
2013	6	15	3	-0.182773	-0.242713	-0.0904243	-0.267492	-0.0616052	0.572521	26.8167
2013	6	15	4	-1.11473	-0.326038	-0.186804	0	0.102773	0.419312	26.3667
2013	6	15	5	0	-0.339036	-0.275703	0	0	0	26.0667
2013	6	15	6	-0.829843	0	0	0.343049	0.258968	0	26.1333
2013	6	15	7	-0.149519	0.117233	0.202282	0.227505	0.312068	0.572521	26.0833
2013	6	15	8	-0.829843	0.720286	-0.328269	1.36109	-0.171744	-4.89284	27.4833
2013	6	15	9	-0.35293	0.339036	0.366127	0.625088	0.590522	0.48406	28.65
2013	6	15	10	0.126505	0.279714	0.323842	0.343049	0.385424	0.51594	30.0333
2013	6	15	11	0.086546	0.0497678	0.14742	0.0345641	0.166417	0.572521	31.5333
2013	6	15	12	0.0967301	0.0817494	0.18037	0.0755565	0.206471	0.609684	32.75
2013	6	15	13	0	0	0.11539	0	0.151399	0.617704	33.3833
2013	6	15	14	-0.114733	-0.0335571	0.0749867	0	0.134192	0.5475	33.8333
2013	6	15	15	0.078302	0	0.119431	-0.0323693	0.132265	0.639336	32.8667
2013	6	15	16	-0.0675743	-0.0825296	0.0308807	-0.088712	0.0616053	0.524579	32.2333
2013	6	15	17	0.0694779	0.0400852	0.134238	0.0279345	0.154447	0.544103	30.9833
2013	6	15	18	0	0	0.0933069	0	0.122425	0.499491	30.1833
2013	6	15	19	0	0.166288	0.230558	0.235029	0.302507	0.510338	29.7667
2013	6	15	20	-0.412006	0.411561	0.428736	0.752016	0.691105	0.503504	29.1333
2013	6	15	21	2.15917	0.568752	0.513547	-0.0887121	0	0.273231	28.4
2013	6	15	22	-1.15917	0.160964	0.186804	0.706695	0.60684	0.299291	27.9667
2013	6	15	23	0	0.747382	0.711555	1.05634	0.933609	0.555593	27.6333
2013	6	16	0	0.259851	0.479679	0.497022	0.570554	0.571036	0.572521	27.3667
2013	6	16	1	0.290489	0.522197	0.522642	0.617983	0.59509	0.524579	27.0333
2013	6	16	2	-0.235064	0.770284	0.742436	1.18589	1.04748	0.621207	26.6833
2013	6	16	3	0	0.535195	0.537493	0.756439	0.705228	0.5475	26.45
2013	6	16	4	-0.182773	0.0497678	0.14742	0.145898	0.250463	0.572521	26.05
2013	6	16	5	0	1.10082	0.989236	1.55588	1.29795	0.503504	25.5667
2013	6	16	6	-0.170157	0.546555	0.5605	0.842836	0.788515	0.621207	25.5167
2013	6	16	7	-0.197409	0.671977	0.659294	1.03137	0.926644	0.604081	25.4
2013	6	16	8	0	0.355247	0.406598	0.502102	0.533484	0.630141	26.8
2013	6	16	9	0	0.292481	0.344794	0.41339	0.452393	0.572521	27.4667
2013	6	16	10	-0.619818	0.415038	0.438314	0.842836	0.768523	0.53964	28.7333
2013	6	16	11	-0.44966	0.160964	0.204316	0.41339	0.408401	0.393034	29.95
2013	6	16	12	-0.149519	0.185984	0.249235	0.324678	0.373674	0.524579	30.9
2013	6	16	13	-0.30869	0.0802323	0.151242	0.241009	0.294772	0.46036	31.9833
2013	6	16	14	-0.126505	0.0351946	0.130895	0.10204	0.211222	0.5475	33.1167
2013	6	16	15	0.0694779	-0.0424445	0.0634778	-0.088712	0.0616053	0.524579	31.6833
2013	6	16	16	0	-0.0555157	0.0618041	-0.0784653	0.0810913	0.572521	31.3833
2013	6	16	17	0	-0.0437314	0.0652446	-0.0618096	0.0856054	0.53964	30.45
2013	6	16	18	-0.133346	0.0370003	0.137038	0.10742	0.221416	0.572521	29.8833
2013	6	16	19	0	0.0497678	0.14742	0.0703414	0.193425	0.572521	29.3
2013	6	16	20	-0.259851	0.5	0.513547	0.814115	0.7549	0.572521	28.7667
2013	6	16	21	-1	0.611196	0.599298	1.27725	1.09839	0.5475	28.3
2013	6	16	22	4.03026	0	0.0690911	-1.66607	-1.16706	0.369859	27.7333
2013	6	16	23	-0.235064	0.355247	0.379309	0.599275	0.571036	0.48406	27.2833
2013	6	17	0	0	1.16096	1.05104	1.6409	1.37904	0.572521	26.7333
2013	6	17	1	1.34794	0	0.0979934	-0.557226	-0.292076	0.524579	26.2667
2013	6	17	2	-0.235064	0.394248	0.406598	0.654399	0.60684	0.46036	25.9833
2013	6	17	3	-0.44966	0.75125	0.706247	1.24769	1.06697	0.510338	25.8167
2013	6	17	4	0	0.193512	0.252696	0.273507	0.331554	0.510338	25.8
2013	6	17	5	0	0.590286	0.589836	0.834305	0.773905	0.587877	25.6667
2013	6	17	6	3.25985	0.160964	0.130895	-1.12009	-0.845553	0	25.4833
2013	6	17	7	-0.380182	1	-0.328269	1.57055	-0.312068	-6.1105	25.6
2013	6	17	8	0.829843	0.5	0.462507	0.363646	0.347873	0.299291	26.4333
2013	6	17	9	0.44966	-1.16096	-0.944091	-1.82678	-1.37904	0	29.1833
2013	6	17	10	-0.478848	-0.193512	-0.0734203	-0.0755565	0.0531007	0.449362	30.3333
2013	6	17	11	-0.170157	-0.292481	-0.130895	-0.343049	-0.118643	0.572521	31.2167
2013	6	17	12	0.0930792	-0.0577386	0.064056	-0.120085	0.0549988	0.594253	31.5167
2013	6	17	13	-0.14097	0.265257	0.318883	0.433188	0.462389	0.552327	32.2667
2013	6	17	14	-0.109631	0.115663	0.193719	0.208797	0.288385	0.533512	32.2333
2013	6	17	15	0.126505	0.25348	0.323842	0.30597	0.385424	0.630141	31.4333
2013	6	17	16	-0.120331	0.232832	0.282645	0.378826	0.408401	0.499491	31.15
2013	6	17	17	-0.149519	0.24875	0.313291	0.41339	0.457719	0.594253	30.6833
2013	6	17	18	-0.182773	0.358104	0.406598	0.581696	0.590522	0.617704	30.1
2013	6	17	19	0	0.568752	0.5605	0.803868	0.735414	0.524579	29.6667
2013	6	17	20	3.76372	0.131517	0.197374	-1.37	-0.91557	0.48406	28.0667
2013	6	17	21	-1	-0.131517	-0.0510406	0.227505	0.2451	0.299291	27.3667
2013	6	17	22	1.94458	0.568752	-0.130895	0	-0.778584	-3.1766	26.8667
2013	6	17	23	0	0.111196	0.168753	0.157164	0.221416	0.419312	26.6
2013	6	18	0	0	1	-0.406598	1.41339	-0.533484	-6.52981	26.6667
2013	6	18	1	2.82424	0.326038	-0.328269	-0.706695	-1.31207	-3.1766	26.6
2013	6	18	2	-0.197409	0.379496	-0.5605	0.617983	-0.673809	-4.6525	26.7
2013	6	18	3	0	-0.403677	-0.259178	-0.570554	-0.340059	0.369859	26.5
2013	6	18	4	-0.709511	0.584962	-0.406598	1.12009	-0.312068	-4.72306	26
2013	6	18	5	0.274316	-0.314016	-0.157363	-0.557226	-0.292076	0.524579	25.7
2013	6	18	6	-0.159172	0.261781	0.306936	0.435799	0.452393	0.503504	25.3833
2013	6	18	7	0.214597	0.355247	0.379309	0.41339	0.430711	0.48406	25.8
2013	6	18	8	0	0.0465547	0.106949	0.0658	0.140325	0.369859	27.8833
2013	6	18	9	-0.329329	0	0.0690911	0.136141	0.193425	0.369859	30.3667
2013	6	18	10	-0.120331	-0.0721949	0.0533638	-0.0522959	0.107568	0.599947	31.2333
2013	6	18	11	-0.149519	-0.0902861	0.0335289	-0.0658	0.0906523	0.572521	32.25
2013	6	18	12	0	-0.0687518	0.0510406	-0.0971731	0.0669688	0.572521	32.0167
2013	6	18	13	0	-0.0182629	0.0945994	-0.0258126	0.124121	0.585912	32.4833
2013	6	18	14	0.0594318	0.113705	0.203473	0.136141	0.248424	0.594253	32.2
2013	6	18	15	0.221011	0.336213	0.387974	0.383836	0.440078	0.613303	32.2167
2013	6	18	16	0	-0.0182629	0.106949	-0.0258126	0.140325	0.652024	31.6
2013	6	18	17	0	-0.0780596	0.0434715	-0.110329	0.0570375	0.572521	31.65
2013	6	18	18	0	-0.0262337	0.0963797	-0.0370784	0.126457	0.630141	30.6
2013	6	18	19	-0.126505	0.0351946	0.106949	0.10204	0.179803	0.419312	29.6667
2013	6	18	20	0	0.176818	0.237845	0.249913	0.312068	0.503504	28.9833
2013	6	18	21	-0.494915	0.0627655	0.0979934	0.293305	0.283021	0.251348	27.7
2013	6	18	22	2.86868	1.24271	-0.130895	0.570554	-1.06697	-6.1105	26.7833
2013	6	18	23	0	0.292481	-0.734867	0.41339	-0.964196	-5.20712	26.2
2013	6	19	0	-0.259851	0.5	-0.537493	0.814115	-0.624137	-5.05391	25.6333
2013	6	19	1	0.35293	0.527224	-0.691395	0.599275	-1.0173	-5.99629	25.1333
2013	6	19	2	0	0	0.106949	0	0.140325	0.572521	25.25
2013	6	19	3	-0.259851	0.382767	0.435218	0.64842	0.652127	0.663547	25.55
2013	6	19	4	0	0.761781	0.713534	1.07669	0.936205	0.503504	25.5667
2013	6	19	5	0	0.379496	0.406598	0.536376	0.533484	0.524579	25.2167
2013	6	19	6	0.159172	-0.660964	-0.447069	-1	-0.636258	0.48406	24.4833
2013	6	19	7	0	0.220286	0.265133	0.31135	0.347873	0.46036	25.1667
2013	6	19	8	3.08969	0.557739	0.537493	-0.488947	-0.258968	0.449362	27.8333
2013	6	19	9	-0.329329	0	0.100807	0.136141	0.235039	0.53964	29.6833
2013	6	19	10	-0.44966	0.207519	0.26956	0.47919	0.494006	0.53964	32.0833
2013	6	19	11	-0.235064	0.223729	0.288885	0.41339	0.452393	0.572521	33.4
2013	6	19	12	-0.235064	-0.144753	0	-0.10742	0.073356	0.630141	34.5
2013	6	19	13	0	0.0515468	0.152228	0.0728557	0.199734	0.590517	34.25
2013	6	19	14	0	-0.140054	-0.0175117	-0.197951	-0.0229765	0.51594	34.7333
2013	6	19	15	0	-0.0601471	0.0664782	-0.0850114	0.087224	0.617704	34.1
2013	6	19	16	0.0758922	0.336213	0.387974	0.443827	0.485365	0.613303	32.7
2013	6	19	17	0	0.564641	0.566113	0.798059	0.74278	0.572521	32.6167
2013	6	19	18	0.133346	0.12817	0.215706	0.12603	0.241408	0.59677	31.1667
2013	6	19	19	0.0930792	0.254507	0.321787	0.321239	0.39316	0.614672	30.3
2013	6	19	20	0.0930792	0.254507	0.321787	0.321239	0.39316	0.614672	30.1333
2013	6	19	21	0.100679	0.207519	0.26956	0.251685	0.322263	0.53964	30
2013	6	19	22	0	0.21648	0.275703	0.30597	0.361741	0.533512	29.8333
2013	6	19	23	-0.55034	0.768026	0.717863	1.31303	1.11363	0.499491	28.1333
2013	6	20	0	2.15917	0.242713	0.197374	-0.549531	-0.414842	0	27.55
2013	6	20	1	0	-0.160964	-0.0839425	-0.227505	-0.110138	0.251348	27.0833
2013	6	20	2	0	-0.160964	-0.040471	0	0	0.48406	26.5
2013	6	20	3	-0.170157	-0.223729	-0.0839425	-0.245876	-0.0570376	0.524579	26.3167
2013	6	20	4	-0.182773	-0.173962	-0.0434715	-0.170319	0	0.524579	26.25
2013	6	20	5	-0.829843	0.757287	0.697806	1.41339	1.17454	0.438877	25.7833
2013	6	20	6	0.149519	-0.707519	-0.484927	-1.06181	-0.682918	0.48406	25.8667
2013	6	20	7	0.159172	0.207519	0.250737	0.227505	0.279312	0.438877	26.2167
2013	6	20	8	-0.197409	0.553458	0.563961	0.863859	0.80156	0.609684	28.25
2013	6	20	9	-0.274316	0.0721949	0.160984	0.215439	0.296827	0.5475	30.5667
2013	6	20	10	-0.785404	-0.0687518	0	0.227505	0.2451	0.299291	31.65
2013	6	20	11	-0.14097	-0.041231	0.0618042	0	0.125084	0.510338	31.7833
2013	6	20	12	0	0	0.117713	0	0.154447	0.630141	32.1667
2013	6	20	13	-0.0736266	0.0209101	0.123953	0.0599906	0.185612	0.572521	32.0667
2013	6	20	14	0.078302	0.236034	0.292031	0.301239	0.358728	0.535794	32.6333
2013	6	20	15	0	-0.0282917	0.0839425	-0.0399873	0.110138	0.572521	32.8
2013	6	20	16	0.0469788	-0.0140072	0.103177	-0.0392182	0.120715	0.613303	32.9667
2013	6	20	17	0.0508534	-0.0151869	0.100807	-0.0424873	0.116396	0.605751	32.5
2013	6	20	18	0	0.0400852	0.14742	0.056656	0.193425	0.614672	31.7333
2013	6	20	19	0.126505	0.460999	0.47911	0.599275	0.589146	0.55795	31.1333
2013	6	20	20	0	0.234743	0.281316	0.331783	0.369106	0.48406	29.4333
2013	6	20	21	-0.182773	-0.111196	0	-0.0816071	0.0570376	0.48406	27.6
2013	6	20	22	0	0.261781	0.328269	0.369999	0.430711	0.617704	26.8833
2013	6	20	23	0.197409	0.611196	0.610914	0.782252	0.739955	0.609684	26.8
2013	6	21	0	-0.197409	0.193512	0.252696	0.355114	0.39316	0.510338	27.4333
2013	6	21	1	-1.44966	-0.181285	-0.0690911	0.343049	0.361741	0.419312	27.4667
2013	6	21	2	-0.55034	0.631517	0.624556	1.12009	0.991204	0.594253	26.8333
2013	6	21	3	-0.380182	0.640054	0.615822	1.06181	0.926644	0.510338	26.3833
2013	6	21	4	0	0.303841	0.363127	0.429446	0.476447	0.621207	27.05
2013	6	21	5	-0.259851	0.339036	0.344794	0.58661	0.533484	0.369859	25.5667
2013	6	21	6	1.90692	0.868483	0.813196	0.439203	0.471879	0.572521	25.1833
2013	6	21	7	-1	0.368483	0.373069	0.9342	0.80156	0.393034	25.2667
2013	6	21	8	-0.214597	-0.292481	-0.168753	-0.324678	-0.154447	0.369859	26.5
2013	6	21	9	-0.709511	0.160964	0.237845	0.52081	0.533484	0.572521	27.8
2013	6	21	10	-0.709511	0	-0.406598	0.293305	-0.312068	-2.1766	29.8333
2013	6	21	11	-0.478848	-0.25125	-0.113891	-0.157164	0	0.48406	29.45
2013	6	21	12	-0.290489	-0.234743	-0.106949	-0.211698	-0.0496724	0.449362	30.0833
2013	6	21	13	-0.133346	0	0.112072	0.055124	0.18866	0.599947	30.5
2013	6	21	14	-0.329329	0.292481	0.328269	0.549531	0.533484	0.48406	31.3833
2013	6	21	15	-0.126505	0.131517	0.217958	0.238181	0.325454	0.594253	31.6833
2013	6	21	16	-0.133346	0.197964	0.267933	0.334925	0.39316	0.572521	31.1167
2013	6	21	17	-0.14097	0.0760016	0.168753	0.165695	0.265408	0.572521	30.3
2013	6	21	18	-0.133346	0.226256	0.287167	0.374912	0.418396	0.552327	30.1
2013	6	21	19	-0.619818	0.5	0.524311	0.962922	0.881357	0.630141	29.2667
2013	6	21	20	-0.619818	0.539001	0.550386	1.01805	0.91557	0.599947	28.7
2013	6	21	21	-0.494915	0.792481	-0.593402	1.32468	-0.624137	-6.62644	27.1
2013	6	21	22	-0.44966	1.25125	-0.237845	1.95439	-0.171744	-6.72018	26.6
2013	6	21	23	-5.12853	-0.339036	-0.275703	1.6409	1.23871	0	26.3167
2013	6	22	0	-0.829843	1.16096	-0.328269	1.98394	-0.171744	-6.81121	26.35
2013	6	22	1	0	0.77216	-0.644443	1.09136	-0.845553	-6.81121	26.1167
2013	6	22	2	-0.182773	0.326038	0.363126	0.536376	0.533484	0.524579	25.85
2013	6	22	3	-0.182773	0.388804	0.406598	0.625088	0.590522	0.48406	25.9667
2013	6	22	4	-0.329329	0.761781	0.734867	1.21284	1.06697	0.617704	25.7833
2013	6	22	5	-0.44966	0.292481	0.328269	0.599275	0.571036	0.48406	25.6667
2013	6	22	6	0	0.368483	0.381633	0.52081	0.500728	0.438877	25.6833
2013	6	22	7	0	0.71648	0.700351	1.01267	0.918909	0.630141	25.9833
2013	6	22	8	0	0.477098	0.507405	0.674326	0.66575	0.639336	27.9333
2013	6	22	9	-0.274316	0.0721949	0.137038	0.215439	0.265408	0.419312	29.8333
2013	6	22	10	0	0.041231	0.137756	0.0582755	0.180746	0.55795	30.9333
2013	6	22	11	0.0594318	0.0173827	0.116411	0	0.134192	0.5475	31.6667
2013	6	22	12	-0.0736266	-0.140054	0	-0.167514	0.0229765	0.609684	32.3
2013	6	22	13	0	0.111196	0.209224	0.157164	0.274517	0.635961	32.3
2013	6	22	14	0.0554248	-0.0165834	0.0979934	-0.0463509	0.111278	0.59677	32.4333
2013	6	22	15	0	-0.0521684	0.0766214	-0.0737342	0.100532	0.63727	32.5833
2013	6	22	16	0	0	0.109451	0	0.143607	0.585912	32.0833
2013	6	22	17	0	-0.0351946	0.0783292	-0.0497437	0.102773	0.572521	31.3333
2013	6	22	18	0	0.0710095	0.158551	0.100364	0.20803	0.53964	30.6
2013	6	22	19	-0.104965	0.0294468	0.130895	0.0850114	0.2045	0.572521	29.6833
2013	6	22	20	0	0	0	-0.494997	-0.283021	0.369859	28.7
2013	6	22	21	-0.619818	0.611196	-0.475689	1.12009	-0.430711	-5.20712	27.5
2013	6	22	22	1.10068	0.229716	-0.813196	-0.130332	-1.41046	-5.3532	27.0833
2013	6	22	23	2.31406	0.144753	-0.475689	-0.752016	-1.34628	-3.1766	26.7167
2013	6	23	0	0	0.144753	-0.475689	0.204593	-0.624137	-3.1766	26.55
2013	6	23	1	-0.619818	0.368483	-0.475689	0.777036	-0.430711	-4.15054	26.4167
2013	6	23	2	-0.829843	-0.5	-0.406598	-0.363646	-0.274517	0	26.1333
2013	6	23	3	-0.64707	-0.189256	-0.0469528	0	0.140325	0.572521	25.9
2013	6	23	4	0	-0.596323	-0.406598	-0.842836	-0.533484	0.419312	25.7333
2013	6	23	5	-0.259851	0.242713	0.311265	0.450469	0.489492	0.609684	25.45
2013	6	23	6	-1	0.331482	0.381633	0.881904	0.812796	0.599947	25.8333
2013	6	23	7	-0.380182	-0.611196	-0.406598	-0.706695	-0.414842	0.48406	26
2013	6	23	8	-0.149519	-0.0902861	0	-0.0658	0.0466601	0.393034	27.2333
2013	6	23	9	-0.412006	0.310744	0.359645	0.609522	0.600453	0.572521	28.9833
2013	6	23	10	-0.205644	0.0282917	0.126184	0.124999	0.229737	0.552327	30.3667
2013	6	23	11	-0.133346	0.168518	0.248047	0.293305	0.367067	0.594253	31.7667
2013	6	23	12	0.0758922	0.292481	0.348853	0.382017	0.434036	0.594253	33.3333
2013	6	23	13	0	-0.0521684	0.0645262	-0.0737342	0.0846628	0.572521	33.5833
2013	6	23	14	0	0	0.106949	0	0.140325	0.572521	33.1167
2013	6	23	15	0.0542066	0.0158544	0.128282	0	0.151399	0.617704	32.8333
2013	6	23	16	0.0880915	0.0129976	0.133025	-0.0180455	0.147047	0.655526	31.9833
2013	6	23	17	0	0.0229019	0.134668	0.0323693	0.176693	0.621207	31.15
2013	6	23	18	0	0.0534576	0.139851	0.0755565	0.183494	0.51594	30.0833
2013	6	23	19	0.104965	0.191664	0.26281	0.227505	0.312068	0.572521	29.2833
2013	6	23	20	-0.235064	0.223729	0.288885	0.41339	0.452393	0.572521	28.9333
2013	6	23	21	-0.785404	0.355247	0.379309	0.82678	0.74278	0.48406	28.3167
2013	6	23	22	0	0.326038	-0.328269	0.460819	-0.430711	-3.1766	27.3667
2013	6	23	23	0.829843	0.339036	-0.130895	0.136141	-0.430711	-2.1766	26.9333
2013	6	24	0	0.109631	-0.437235	-0.265133	-0.663304	-0.382085	0.48406	26.7
2013	6	24	1	3.96936	0.339036	0.344794	-1.16171	-0.786319	0.369859	27.1667
2013	6	24	2	0	0.276271	0.322655	0.390478	0.423346	0.524579	26.9
2013	6	24	3	0	0.368483	0.406598	0.52081	0.533484	0.572521	26.6
2013	6	24	4	0.214597	0.723729	0.695483	0.9342	0.845553	0.572521	26.0333
2013	6	24	5	-0.290489	-0.181285	-0.0690911	-0.136141	0	0.419312	25.1167
2013	6	24	6	4.15917	0.423998	0.406598	-1.12009	-0.764461	0.33085	24.95
2013	6	24	7	0.227821	0.284683	0.346893	0.308189	0.384051	0.617704	24.7667
2013	6	24	8	0.259851	0.576002	0.575351	0.706695	0.673809	0.572521	25.4333
2013	6	24	9	-0.197409	0.193512	0.252696	0.355114	0.39316	0.510338	28.4333
2013	6	24	10	-0.412006	-0.0577386	0.0434715	0.0887121	0.185612	0.48406	29.9
2013	6	24	11	-0.55034	0.0465547	0.138665	0.293305	0.353681	0.53964	31.0333
2013	6	24	12	0	-0.0577386	0.07076	-0.0816072	0.092842	0.630141	30.8833
2013	6	24	13	0	-0.0165834	0.0979934	-0.0234388	0.128574	0.59677	31.2333
2013	6	24	14	0	0.0300605	0.143245	0.0424873	0.187948	0.635961	30.6833
2013	6	24	15	0	0.0589183	0.152941	0.0832745	0.200669	0.562243	30.65
2013	6	24	16	0.0624413	0.0360749	0.145747	0.0251752	0.171744	0.62317	30.7333
2013	6	24	17	0	0.022197	0.130895	0.0313731	0.171744	0.604081	30.3333
2013	6	24	18	-0.114733	0.173962	0.255356	0.293305	0.370849	0.609684	29.7667
2013	6	24	19	-0.120331	0.280939	0.332246	0.446821	0.473481	0.555593	29.1333
2013	6	24	20	-0.159172	0.377444	0.424649	0.599275	0.60684	0.630141	28.6167
2013	6	24	21	1.83602	-0.720286	-0.507405	-1.77704	-1.23871	0.419312	27.4
2013	6	24	22	3.29252	1.10082	0.989236	0.194789	0.270455	0.503504	26.7833
2013	6	24	23	0	1.10082	0.989236	1.55588	1.29795	0.503504	26.5167
2013	6	25	0	0	0.339036	0.37651	0.47919	0.494006	0.53964	26.5333
2013	6	25	1	0	-0.111196	-0.0904243	-0.157164	-0.118643	0	26.6333
2013	6	25	2	0	0.326038	-0.734867	0.460819	-0.964196	-5.3532	26.55
2013	6	25	3	0.709511	0.611196	-0.475689	0.570554	-0.845553	-5.20712	26.4
2013	6	25	4	0.55034	0.0577386	0.130895	-0.145898	0	0.449362	26.2167
2013	6	25	5	1	0.831482	-0.237845	0.761819	-0.624137	-4.89284	26.0167
2013	6	25	6	0.494915	0.765257	-0.475689	0.877014	-0.778584	-5.87778	25.95
2013	6	25	7	0.785404	0.928991	0.848758	0.988348	0.868529	0.499491	26.3333
2013	6	25	8	-5.47323	-0.637817	-0.432673	1.36109	1.14032	0.46036	27.7833
2013	6	25	9	-0.35293	0	0.0734203	0.145898	0.206471	0.393034	29.8833
2013	6	25	10	-0.879669	-0.5	-0.406598	-0.343049	-0.258968	0	31.1
2013	6	25	11	0.100679	0.229716	0.299649	0.283058	0.361741	0.604081	31.6333
2013	6	25	12	0	-0.131517	0.0160722	-0.185885	0.0210878	0.658559	31.8333
2013	6	25	13	0.086546	0.275099	0.328269	0.353044	0.403703	0.559731	31.9333
2013	6	25	14	0.17624	0.207519	0.286466	0.220449	0.320865	0.630141	31.85
2013	6	25	15	0	0.268026	0.311265	0.378826	0.408401	0.499491	31.6667
2013	6	25	16	0	0.21648	0.275703	0.30597	0.361741	0.533512	31.1833
2013	6	25	17	0	0.403677	0.44216	0.570554	0.580144	0.609684	30.7167
2013	6	25	18	-0.235064	0.355247	0.379309	0.599275	0.571036	0.48406	30.3333
2013	6	25	19	-0.329329	0.584962	0.566113	0.962922	0.845553	0.48406	29.5333
2013	6	25	20	-0.290489	0.818715	0.779667	1.27725	1.11363	0.609684	29.1667
2013	6	25	21	-0.64707	0.0534576	0.121801	0.343049	0.361741	0.419312	27.6333
2013	6	25	22	0	0.0849625	0.159515	0.120085	0.209295	0.48406	27.1167
2013	6	25	23	-0.494915	0.466443	0.481585	0.863859	0.786319	0.5475	26.8167
2013	6	26	0	-0.259851	0.660964	0.644443	1.04162	0.926644	0.572521	26.8333
2013	6	26	1	-0.494915	0.270284	0.288885	0.58661	0.533484	0.369859	26.4833
2013	6	26	2	-0.619818	0.144753	-0.475689	0.460819	-0.430711	-3.1766	25.9833
2013	6	26	3	0.197409	0.331482	0.355557	0.386907	0.40491	0.46036	25.8333
2013	6	26	4	-0.214597	0.160964	0.237845	0.316217	0.379037	0.572521	25.7833
2013	6	26	5	-0.214597	-0.0627655	0.0469528	0	0.128574	0.524579	25.5
2013	6	26	6	0.290489	0.623964	0.593402	0.761819	0.687932	0.46036	25.45
2013	6	26	7	-0.170157	0.475545	0.497022	0.742472	0.705228	0.590517	25.6333
2013	6	26	8	-0.290489	0.676818	0.644443	1.07669	0.936205	0.503504	26.3
2013	6	26	9	-0.494915	0.673962	0.644443	1.15716	1	0.51594	26.1167
2013	6	26	10	-0.0758922	0.207519	0.288885	0.324678	0.402721	0.64309	24.9833
2013	6	26	11	0.109631	0.199275	0.255356	0.236332	0.300832	0.499491	24.6667
2013	6	26	12	0.44966	0.463	0.488582	0.468514	0.500728	0.599947	24.75
2013	6	26	13	0	1	0.924205	1.41339	1.21262	0.594253	26.1333
2013	6	26	14	0	-0.0320651	0.0940565	-0.0453205	0.123409	0.64309	28.35
2013	6	26	15	0	-0.103225	0.0192344	-0.145898	0.0252368	0.552327	28.8833
2013	6	26	16	-0.246836	-0.0351946	0.0783292	0.0522959	0.179803	0.572521	28.5667
2013	6	26	17	-0.149519	0.117233	0.202282	0.227505	0.312068	0.572521	28.35
2013	6	26	18	-0.086546	-0.0787707	0.0391209	-0.0755565	0.0783376	0.552327	27.5
2013	6	26	19	0	0.831482	0.762155	1.17521	1	0.46036	26.4833
2013	6	26	20	0	-0.111196	0	-0.157164	0	0.48406	25.7667
2013	6	26	21	-3.96936	1.03519	-0.130895	3.10403	1.06697	-5.20712	25.1667
2013	6	26	22	-0.709511	0	0	0.293305	0.221416	0	24.9
2013	6	26	23	0	0.207519	0.215706	0.293305	0.283021	0.251348	25.1
2013	6	27	0	0	0.355247	-0.593402	0.502102	-0.778584	-4.72306	24.8833
2013	6	27	1	-0.214597	0	0.0904243	0.0887121	0.185612	0.48406	24.55
2013	6	27	2	0.235064	-0.0760016	0.0559087	-0.204593	0	0.630141	24.2667
2013	6	27	3	0.44966	0.242713	0.311265	0.157164	0.268076	0.609684	24.1833
2013	6	27	4	0.55034	-0.207519	-0.168753	-0.52081	-0.39316	0	24.4
2013	6	27	5	0.829843	1.16096	1.03115	1.29785	1.09398	0.466065	24.6833
2013	6	27	6	0	0.693512	0.659294	0.980202	0.865039	0.510338	24.5333
2013	6	27	7	0.35293	0.553458	0.546449	0.636354	0.60684	0.51594	24.75
2013	6	27	8	0	0.877444	0.831247	1.24017	1.09065	0.630141	26.1167
2013	6	27	9	-0.619818	0.265257	0.337507	0.631139	0.636258	0.652024	28.0333
2013	6	27	10	-0.64707	0.411561	0.45007	0.849189	0.792452	0.617704	28.5167
2013	6	27	11	-0.259851	-0.0370003	0.0559087	0.055124	0.154447	0.46036	30.6333
2013	6	27	12	0	0.0627654	0.155268	0.088712	0.203722	0.55795	30.7833
2013	6	27	13	0	0.227283	0.286466	0.321239	0.375863	0.544103	29.9167
2013	6	27	14	0	0.14978	0.237845	0.211698	0.312068	0.621207	30.9333
2013	6	27	15	0	0.191664	0.26281	0.270896	0.344825	0.572521	31.0333
2013	6	27	16	-0.133346	0.137817	0.206129	0.249913	0.312068	0.503504	30.5667
2013	6	27	17	0.104965	0.302861	0.353234	0.384669	0.430711	0.572521	27.8833
2013	6	27	18	-0.170157	0.475545	0.497022	0.742472	0.705228	0.590517	26.7167
2013	6	27	19	4.55237	0.75125	0.706247	-0.820095	-0.494006	0.510338	26.1833
2013	6	27	20	-0.182773	0.549768	0.554018	0.852593	0.783947	0.572521	25.3333
2013	6	27	21	-0.259851	0.242713	0.275703	0.450469	0.442832	0.419312	24.9167
2013	6	27	22	-0.197409	-0.265257	-0.153902	-0.293305	-0.140325	0.33085	24.8833
2013	6	27	23	0	0.131517	0.197374	0.185885	0.258968	0.48406	24.7
2013	6	28	0	0.120331	-0.0370003	0.0559087	-0.10204	0.0358044	0.46036	24.5667
2013	6	28	1	0.197409	0.77216	-0.644443	1.00976	-0.907158	-6.81121	24.4667
2013	6	28	2	0	-0.689256	-0.5605	-0.974187	-0.735414	0	24.3333
2013	6	28	3	0.235064	0.568752	-0.537493	0.706695	-0.778584	-5.3532	24.1333
2013	6	28	4	0	0.111196	0.192699	0.157164	0.252835	0.5475	23.75
2013	6	28	5	0.55034	0.792481	0.755451	0.89258	0.81946	0.594253	24.1833
2013	6	28	6	0.64707	0.600817	0.582638	0.581696	0.562531	0.503504	24.2333
2013	6	28	7	0.44966	0.689256	0.644443	0.788302	0.705228	0.449362	24.6
2013	6	28	8	0.197409	0.584962	0.575351	0.745173	0.693295	0.533512	26.8167
2013	6	28	9	-0.274316	0.137817	0.227462	0.308189	0.384051	0.617704	28.7667
2013	6	28	10	0	0.0555157	0.144807	0.0784653	0.189997	0.533512	29.8667
2013	6	28	11	-0.078302	0.022197	0.116044	0.0637424	0.176693	0.524579	30.45
2013	6	28	12	0.0594318	-0.0360749	0.0801148	-0.0755564	0.0865693	0.585912	31.3333
2013	6	28	13	0.0530408	0.0155134	0.125772	0	0.148469	0.605751	31.1167
2013	6	28	14	0	0	0.109167	0	0.143235	0.584394	31.0667
2013	6	28	15	0.0694779	0.165074	0.25437	0.204593	0.312068	0.64309	30.8833
2013	6	28	16	0.0566991	-0.0704313	0.0521763	-0.122986	0.0507648	0.585912	31.0167
2013	6	28	17	0.282171	0.299731	0.360385	0.30699	0.384794	0.624426	28.3167
2013	6	28	18	-0.55034	-0.160964	-0.040471	0	0.118643	0.48406	26.8167
2013	6	28	19	-0.235064	0.466443	0.457639	0.756439	0.673809	0.419312	25.35
2013	6	28	20	-0.182773	0.0963226	0.179136	0.211698	0.292076	0.53964	24.1
2013	6	28	21	0.120331	0.403677	0.435218	0.52081	0.533484	0.572521	24.2333
2013	6	28	22	0.133346	0.207519	0.279762	0.238181	0.325454	0.594253	24.0333
2013	6	28	23	0.159172	0.207519	0.275703	0.227505	0.312068	0.572521	24.4667
2013	6	29	0	0.30869	-0.0497678	0.0378581	-0.197951	-0.0466601	0.419312	24.3167
2013	6	29	1	0	-0.181285	-0.0335289	-0.256226	-0.0439922	0.609684	24.3
2013	6	29	2	0.133346	-0.681285	-0.475689	-1.01805	-0.66575	0.419312	24.3333
2013	6	29	3	0	-0.0534576	0.040471	-0.0755565	0.0531007	0.449362	24.1667
2013	6	29	4	0.380182	0.0760016	0.168753	-0.0497437	0.102773	0.572521	24.1833
2013	6	29	5	0.170157	0.181285	0.237845	0.185885	0.258968	0.48406	24.1167
2013	6	29	6	0.290489	0.377444	0.406598	0.41339	0.442832	0.533512	23.85
2013	6	29	7	0.170157	0.5	0.520489	0.636354	0.629817	0.609684	24.5667
2013	6	29	8	-0.329329	0.123964	0.186804	0.31135	0.347873	0.46036	26.8167
2013	6	29	9	-0.412006	-0.120504	0	0	0.128574	0.524579	29.3667
2013	6	29	10	0	-0.0922123	0.0230067	-0.130332	0.0301864	0.524579	29.9167
2013	6	29	11	0.0896936	0.0515468	0.135224	0.0357772	0.149433	0.499491	30.3333
2013	6	29	12	0.0967301	0.242713	0.304323	0.303061	0.369106	0.572521	31.0833
2013	6	29	13	0.0594318	0.0671506	0.172319	0.0703414	0.207548	0.630141	30.9
2013	6	29	14	0.182773	0.254507	0.321787	0.284161	0.365169	0.614672	31.2667
2013	6	29	15	0.17624	0.166288	0.245042	0.162174	0.266513	0.587877	31.3667
2013	6	29	16	0.17624	0.24652	0.312541	0.275573	0.355077	0.599947	31.3667
2013	6	29	17	0.315276	0.412985	0.445289	0.453377	0.485862	0.585912	30.4167
2013	6	29	18	0.64707	0.943763	0.882287	1.06641	0.955691	0.614672	29.3833
2013	6	29	19	0.149519	0.142701	0.225495	0.139883	0.249204	0.585912	27.2833
2013	6	29	20	0.302374	0.323182	0.380523	0.331783	0.40491	0.630141	25.9667
2013	6	29	21	0.170157	0.525313	0.537493	0.672131	0.652127	0.590517	25.3667
2013	6	29	22	0	0.409714	0.440127	0.579086	0.577477	0.572521	25.0833
2013	6	29	23	0.133346	0.519764	0.537493	0.679506	0.663615	0.614672	25.3667
2013	6	30	0	0	0.207519	0.275703	0.293305	0.361741	0.572521	25.0167
2013	6	30	1	-0.133346	-0.0802323	0.0300885	-0.0582755	0.0810913	0.510338	24.7
2013	6	30	2	-0.235064	0.0627655	0.141465	0.185885	0.258968	0.48406	24.6333
2013	6	30	3	0	0.123964	0.212879	0.175209	0.279312	0.599947	24.35
2013	6	30	4	-0.182773	-0.242713	-0.141465	-0.267492	-0.128574	0.299291	24.9167
2013	6	30	5	0	0.0601471	0.155861	0.0850114	0.2045	0.572521	25.15
2013	6	30	6	0.205644	0.416995	0.443659	0.504365	0.517935	0.559731	23.8167
2013	6	30	7	0.227821	0.386862	0.425222	0.452608	0.486824	0.592209	23.45
2013	6	30	8	0.078302	0.300196	0.346893	0.391925	0.430711	0.550171	24.9
2013	6	30	9	0.312608	0.298951	0.356997	0.293305	0.370849	0.609684	26.4833
2013	6	30	10	0.269319	0.310744	0.359645	0.327869	0.387833	0.572521	28.9333
2013	6	30	11	0.100679	0.0577386	0.168753	0.0399873	0.189997	0.652024	30.9
2013	6	30	12	0.0967301	0.0282917	0.144807	0	0.159811	0.652024	30.75
2013	6	30	13	0.0694779	0.0400852	0.14742	0.0279345	0.171744	0.614672	30.4833
2013	6	30	14	0.0624413	0	0.109451	-0.0258126	0.124121	0.585912	31.1333
2013	6	30	15	0.0542066	-0.0497679	0.0618042	-0.0927499	0.0641751	0.5475	31.1833
2013	6	30	16	0.164481	0.114741	0.203125	0.0941789	0.215184	0.587877	30.6
2013	6	30	17	0	-0.0253131	0.0933069	-0.0357772	0.122425	0.609684	30.4833
2013	6	30	18	0	0.0390013	0.117713	0.055124	0.154447	0.46036	29.8
2013	6	30	19	0.380182	0.584962	0.575351	0.669617	0.636258	0.533512	29.0167
2013	6	30	20	0.235064	0.242713	0.311265	0.245876	0.335045	0.609684	28.75
2013	6	30	21	0	0.382767	0.406598	0.541	0.533484	0.510338	27.5
2013	6	30	22	0.44966	0.242713	0.275703	0.157164	0.221416	0.419312	25.5833
2013	6	30	23	0.290489	1.0222	-0.275703	1.32468	-0.452393	-5.92573	25.4167
2013	7	1	0	0.170157	-0.173962	-0.734867	-0.316217	-1.0173	-3.1766	25.1167
2013	7	1	1	0.44966	0.923998	-0.537493	1.12009	-0.845553	-6.89967	25.2167
2013	7	1	2	0.246836	-0.170518	-0.0652446	-0.343049	-0.162635	0.393034	25.0833
2013	7	1	3	0.4712	-0.0802323	0.0300885	-0.308189	-0.107568	0.510338	24.95
2013	7	1	4	0.512102	0.411561	0.45007	0.369999	0.430711	0.617704	25.2
2013	7	1	5	0.159172	0.5	0.513547	0.640895	0.624137	0.572521	25.1667
2013	7	1	6	0.329329	0.61852	0.615822	0.738068	0.705228	0.604081	25.1333
2013	7	1	7	0.329329	0.5	0.520489	0.570554	0.580144	0.609684	25.4833
2013	7	1	8	0.235064	0.403677	0.435218	0.473381	0.49768	0.572521	27.25
2013	7	1	9	0.164481	0.231974	0.295589	0.259874	0.336504	0.572521	28.8
2013	7	1	10	0.0967301	0.178072	0.260851	0.211698	0.312068	0.621207	30.2167
2013	7	1	11	0.126505	0.0370003	0.112072	0	0.107568	0.438877	30.9167
2013	7	1	12	0.0836114	0.0932065	0.18864	0.097173	0.221416	0.604081	31.5167
2013	7	1	13	0.0508534	-0.0307003	0.0904243	-0.0644138	0.102773	0.617704	31.4167
2013	7	1	14	0.0930792	0	0.121801	-0.038478	0.130764	0.652024	32
2013	7	1	15	0.0913549	0	0.119722	-0.0377652	0.128574	0.640895	32.2333
2013	7	1	16	0.0519243	-0.064162	0.0593027	-0.112151	0.0616052	0.59677	31.8
2013	7	1	17	0.159172	-0.0671506	0.0618042	-0.16071	0.0314188	0.62317	30.7167
2013	7	1	18	0.071492	0.0609953	0.164424	0.056656	0.193425	0.614672	29.8167
2013	7	1	19	0.182773	-0.0577386	0.0434715	-0.157164	0	0.48406	28.9
2013	7	1	20	0	0.120504	0.181936	0.170319	0.238712	0.449362	27.5667
2013	7	1	21	0.159172	0.0902861	0.183238	0.0618096	0.190748	0.587877	26.7167
2013	7	1	22	0.35293	0.273744	0.33468	0.241009	0.328985	0.599947	26.15
2013	7	1	23	0.235064	0.189256	0.237845	0.170319	0.238712	0.449362	25.6167
2013	7	2	0	0.380182	1.05774	0.981949	1.33783	1.16974	0.652024	25.1667
2013	7	2	1	0.906921	0.265257	0.299649	0	0.110138	0.449362	24.8833
2013	7	2	2	1.15917	1.18926	0	1.20169	-0.361741	-5.17707	24.6
2013	7	2	3	0.30869	-0.223729	-0.0839425	-0.443827	-0.206471	0.524579	24.7333
2013	7	2	4	0.521152	0	0.123953	-0.215439	0	0.663547	24.8833
2013	7	2	5	0.423835	-0.14978	-0.0378581	-0.386907	-0.181938	0.449362	24.8167
2013	7	2	6	0.594779	0.431248	-0.593402	0.363646	-0.964196	-5.05391	24.7
2013	7	2	7	0.44966	0.170518	0.224662	0.055124	0.154447	0.46036	25.2333
2013	7	2	8	0.412006	-0.568752	-0.462507	-0.974187	-0.735414	0	28.0833
2013	7	2	9	0	-0.111196	-0.0904243	-0.157164	-0.118643	0	30.6833
2013	7	2	10	0.109631	0.0320651	0.120132	0	0.123409	0.503504	30.4
2013	7	2	11	0.120331	0	0.0819839	-0.0497437	0.0700169	0.438877	30.8333
2013	7	2	12	0.0930792	0	0.103177	-0.038478	0.106328	0.552327	31.4333
2013	7	2	13	0.17624	0.144753	0.215706	0.131737	0.228023	0.524579	31.45
2013	7	2	14	0	-0.0963226	0	-0.136141	0	0.419312	31.1667
2013	7	2	15	0.0930792	0.0534576	0.139851	0.0370784	0.154447	0.51594	31.2833
2013	7	2	16	0.104965	0.16721	0.246285	0.192941	0.290386	0.590517	30.95
2013	7	2	17	-0.235064	0	0.0510406	0.0971731	0.140325	0.273231	29.9
2013	7	2	18	-0.329329	-0.0963226	0	0	0.102773	0.419312	28.4333
2013	7	2	19	0	-0.292481	-0.168753	-0.41339	-0.221416	0.369859	27.0667
2013	7	2	20	0.412006	0.562765	0.568647	0.625088	0.61753	0.594253	25.3833
2013	7	2	21	0	0.345939	0.383591	0.488947	0.503298	0.5475	25.1667
2013	7	2	22	0.315276	0.516211	0.52673	0.599275	0.592718	0.572521	25.0167
2013	7	2	23	0.274316	0.117233	0.177317	0.0522959	0.147047	0.438877	25.1667
2013	7	3	0	0.512102	0.273744	0.308605	0.175209	0.2451	0.46036	25.2667
2013	7	3	1	0.478848	-0.173962	-0.0904243	-0.443827	-0.268076	0.273231	25.4833
2013	7	3	2	0.164481	0.213711	0.283239	0.234062	0.3203	0.585912	23.7667
2013	7	3	3	0.14097	0.306488	0.352412	0.374912	0.418396	0.552327	22.55
2013	7	3	4	1.52674	0.326038	0.363126	-0.170319	0	0.524579	22.9833
2013	7	3	5	2.15917	1	0.920145	0.52081	0.533484	0.572521	23.6167
2013	7	3	6	0.619818	0.181285	0.265133	0	0.154447	0.630141	23.55
2013	7	3	7	1	0.75125	0.720731	0.64842	0.63358	0.587877	23.45
2013	7	3	8	-2.25985	0.0902861	0.168753	1.06181	0.926644	0.510338	23.8833
2013	7	3	9	1.15917	0.923998	0.841816	0.82678	0.74278	0.48406	24.7167
2013	7	3	10	0.64707	0.242713	0.275703	0.0755565	0.159811	0.419312	26.7
2013	7	3	11	0.329329	-0.111196	-0.0904243	-0.293305	-0.221416	0	28.6833
2013	7	3	12	0.619818	0.0963226	0.14742	-0.120085	0	0.369859	29.9667
2013	7	3	13	0.086546	0.11852	0.194373	0.131737	0.228023	0.524579	29.65
2013	7	3	14	0.086546	0.0963226	0.194373	0.100364	0.228023	0.621207	30.2333
2013	7	3	15	0	0.193512	0.267181	0.273507	0.350559	0.587877	30.2167
2013	7	3	16	0	0.178072	0.245614	0.251685	0.322263	0.53964	30.0667
2013	7	3	17	0.100679	0.229716	0.284797	0.283058	0.342255	0.524579	29.6333
2013	7	3	18	0	0.0465547	0.153902	0.0658	0.20193	0.621207	28.65
2013	7	3	19	-0.235064	0.270284	0.288885	0.47919	0.452393	0.369859	27.5167
2013	7	3	20	0.235064	0.423998	0.449021	0.502102	0.51579	0.55795	25.25
2013	7	3	21	0	0.433367	0.456199	0.612516	0.598564	0.555593	24.6333
2013	7	3	22	-0.159172	0.543731	0.551978	0.834305	0.773905	0.587877	24.05
2013	7	3	23	0	0.473766	0.484927	0.669617	0.636258	0.533512	23.9667
2013	7	4	0	-0.785404	0.562765	0.568647	1.12009	0.991204	0.594253	23.95
2013	7	4	1	0.197409	0.160964	0.237845	0.145898	0.250463	0.572521	23.8333
2013	7	4	2	0	0.440678	0.465307	0.62285	0.610514	0.572521	23.8333
2013	7	4	3	0.205644	0.451351	0.478516	0.552924	0.563671	0.59677	23.9167
2013	7	4	4	0	1	0.914003	1.41339	1.19923	0.53964	23.9333
2013	7	4	5	0	0.611196	0.617775	0.863859	0.810562	0.646411	23.9667
2013	7	4	6	0.197409	0.77216	0.734867	1.00976	0.90259	0.572521	24.1333
2013	7	4	7	-0.182773	0.640054	0.630307	0.980202	0.884044	0.587877	24.55
2013	7	4	8	-0.235064	0.673962	0.661954	1.04974	0.941885	0.609684	25.7667
2013	7	4	9	-0.133346	0.226256	0.287167	0.374912	0.418396	0.552327	27.9
2013	7	4	10	-0.14097	0.111196	0.192699	0.215439	0.296827	0.5475	29.6333
2013	7	4	11	-0.214597	-0.207519	-0.106949	-0.204593	-0.073356	0.33085	30.6167
2013	7	4	12	0	0.0294468	0.130895	0.0416198	0.171744	0.572521	30.3667
2013	7	4	13	0.100679	0.0849625	0.186804	0.0784653	0.213681	0.630141	30.55
2013	7	4	14	0.120331	0.160964	0.237845	0.177761	0.274517	0.572521	31.2833
2013	7	4	15	0.104965	0.16721	0.246285	0.192941	0.290386	0.590517	30.9167
2013	7	4	16	0	0.232832	0.299649	0.329082	0.39316	0.590517	30.5167
2013	7	4	17	0.14097	0.433367	0.456199	0.554241	0.554572	0.555593	30.1167
2013	7	4	18	0.224364	0.257287	0.316174	0.270896	0.344825	0.572521	29.2667
2013	7	4	19	-0.149519	0.24875	0.292707	0.41339	0.430711	0.48406	27.2167
2013	7	4	20	-0.170157	0.523653	0.529619	0.810467	0.747998	0.555593	25.9833
2013	7	4	21	-0.246836	0.181285	0.265133	0.358266	0.424902	0.630141	24.4167
2013	7	4	22	-0.879669	-0.0760016	0	0.256226	0.274517	0.33085	23.7
2013	7	4	23	0	-0.0902861	0	-0.12761	0	0.393034	23.45
2013	7	5	0	0	0.278197	0.333178	0.3932	0.437152	0.572521	23.5167
2013	7	5	1	0.85903	0.85022	-0.644443	0.846578	-1.11363	-7.15101	23.2167
2013	7	5	2	0.380182	0.707519	0.676158	0.842836	0.768523	0.53964	22.8833
2013	7	5	3	0.197409	0.660964	0.644443	0.852593	0.783947	0.572521	22.7333
2013	7	5	4	0	0.4693	0.497022	0.663304	0.652127	0.617704	22.7
2013	7	5	5	3.7992	0.5	0.453551	-0.863859	-0.590522	0.251348	22.7333
2013	7	5	6	0.149519	-0.707519	-0.575351	-1.06181	-0.80156	0	22.7833
2013	7	5	7	0.290489	0.877444	0.813196	1.12009	0.976316	0.533512	22.8
2013	7	5	8	0.259851	0.736966	0.706247	0.9342	0.845553	0.572521	22.95
2013	7	5	9	0.290489	0.696159	0.691395	0.863859	0.816506	0.67066	23.6
2013	7	5	10	0	0.647728	0.626392	0.915492	0.821869	0.533512	24.2
2013	7	5	11	0	0.368483	0.381633	0.52081	0.500728	0.438877	25.2333
2013	7	5	12	0.159172	0.0465547	0.106949	0	0.0906523	0.369859	26.4
2013	7	5	13	0.494915	0.207519	0.215706	0.0887121	0.128574	0.251348	28.3667
2013	7	5	14	-0.512102	-0.0963226	0	0.0755565	0.159811	0.419312	27.8333
2013	7	5	15	-0.290489	0.207519	0.259178	0.41339	0.430711	0.48406	28.0333
2013	7	5	16	-0.35293	-0.0497678	0.0734203	0.0755565	0.206471	0.609684	28.1667
2013	7	5	17	0	-0.0253131	0.0757952	-0.0357772	0.0994485	0.51594	27.4833
2013	7	5	18	-0.259851	0.0687518	0.17604	0.204593	0.312068	0.64309	26.9833
2013	7	5	19	-0.100679	0.242713	0.304323	0.384669	0.430711	0.572521	26.4333
2013	7	5	20	-0.290489	0.736966	0.706247	1.16171	1.0173	0.572521	26.0667
2013	7	5	21	-0.329329	0.792481	0.755451	1.25623	1.09398	0.594253	26.1333
2013	7	5	22	-0.214597	0.557739	0.556728	0.877014	0.797434	0.552327	26.05
2013	7	5	23	0.329329	0.826038	0.769724	1.03137	0.907158	0.524579	25.2833
2013	7	6	0	0	0.742713	0.700351	1.04974	0.918909	0.51594	25.1833
2013	7	6	1	-0.380182	0.918251	0.853667	1.45501	1.23871	0.572521	25.0667
2013	7	6	2	0	0.792481	0.751392	1.12009	0.985877	0.572521	25
2013	7	6	3	-0.197409	0.626878	0.613562	0.967631	0.86664	0.555593	24.8833
2013	7	6	4	0	0.818715	0.779667	1.15716	1.02298	0.609684	24.8333
2013	7	6	5	0.380182	1.13651	1.01751	1.44917	1.2164	0.499491	24.9667
2013	7	6	6	0.197409	0.729716	0.706247	0.949766	0.865039	0.604081	25.0167
2013	7	6	7	-0.494915	0.747382	0.711555	1.26094	1.08806	0.555593	24.9333
2013	7	6	8	-0.329329	0.564641	0.566113	0.9342	0.845553	0.572521	25.2333
2013	7	6	9	-0.290489	0.415038	0.438314	0.706695	0.66575	0.53964	26.2833
2013	7	6	10	-0.120331	0.368483	0.406598	0.570554	0.571036	0.572521	27.3667
2013	7	6	11	-0.086546	0.213711	0.283239	0.337834	0.398638	0.585912	28.4667
2013	7	6	12	0.817227	0.140054	0.223709	-0.139883	0.0384907	0.587877	29.55
2013	7	6	13	0.109631	-0.0165834	0.0979934	-0.0687594	0.0943615	0.59677	29.5667
2013	7	6	14	0.347943	0.0424445	0.141465	-0.0838455	0.0770297	0.572521	29.3
2013	7	6	15	0.224364	0	0.113891	-0.0927499	0.0794163	0.609684	29
2013	7	6	16	0.133346	0.0390013	0.143788	0	0.147047	0.599947	28.6833
2013	7	6	17	0.162672	0.0475786	0.141465	0	0.134847	0.550171	28.5167
2013	7	6	18	0	0.0390013	0.143788	0.055124	0.18866	0.599947	28.2333
2013	7	6	19	0.0736266	0.101767	0.194829	0.1134	0.232652	0.599947	28.1
2013	7	6	20	0	0.115663	0.211769	0.163477	0.277856	0.630141	27.7167
2013	7	6	21	-0.182773	0.418251	0.427182	0.666708	0.61753	0.466065	27.4333
2013	7	6	22	0	0.868483	0.813196	1.2275	1.06697	0.572521	26.95
2013	7	6	23	0	0.388804	0.406598	0	0	0.48406	26.15
2013	7	7	0	0.829843	0.308336	0.344794	0.0927499	0.193426	0.503504	26.1333
2013	7	7	1	1	0.600817	0.603972	0.435799	0.480384	0.617704	26.0833
2013	7	7	2	1.18277	0.379496	0.406598	0.0474293	0.164378	0.524579	25.8167
2013	7	7	3	0.55034	0.5	0.497022	0.47919	0.480384	0.48406	25.7
2013	7	7	4	1.59478	0.647728	0.644443	0.256227	0.347873	0.630141	25.6
2013	7	7	5	1.19741	0.660964	0.644443	0.439203	0.471879	0.572521	25.2667
2013	7	7	6	-0.182773	0.140054	0.179136	0.273507	0.292076	0.349268	25.1
2013	7	7	7	1	0.573421	0.57009	0.397077	0.435929	0.555593	24.9333
2013	7	7	8	1.10068	0.428991	0.459164	0.151321	0.258968	0.590517	26.0167
2013	7	7	9	0.773575	0.279714	0.323842	0.0755565	0.183494	0.51594	27.1333
2013	7	7	10	0.329329	0.220286	0.291208	0.175209	0.279312	0.599947	28.7333
2013	7	7	11	0.266888	0.0400852	0.14742	-0.0536727	0.110138	0.614672	30.4167
2013	7	7	12	0.312608	0.0740493	0.164776	-0.0245685	0.118643	0.559731	29.9333
2013	7	7	13	0.117465	0	0.10456	-0.048559	0.100532	0.559731	30.4333
2013	7	7	14	0.162672	-0.0335571	0.0866028	-0.114676	0.0628639	0.609684	29.95
2013	7	7	15	0.112124	-0.0704313	0.0521763	-0.145898	0.0334685	0.585912	30.2333
2013	7	7	16	0.133346	-0.041231	0.0904243	-0.1134	0.0770297	0.663547	30.1667
2013	7	7	17	0.078302	0.107864	0.191942	0.120085	0.227406	0.55795	29.6333
2013	7	7	18	0.368791	0.0666333	0.164004	-0.0582755	0.100096	0.587877	29.2167
2013	7	7	19	0.395454	0.16721	0.246285	0.0728557	0.199734	0.590517	28.2333
2013	7	7	20	0	0.660964	0.644443	0.9342	0.845553	0.572521	27.3167
2013	7	7	21	-0.214597	0.331482	0.355557	0.557226	0.533484	0.46036	26.4833
2013	7	7	22	0.214597	0.620504	0.607768	0.788302	0.730465	0.552327	25.85
2013	7	7	23	1.18277	0.345939	0.383591	0	0.134192	0.5475	25.9833
2013	7	8	0	0.478848	0.388804	0.427182	0.351581	0.411059	0.594253	26.4
2013	7	8	1	0	0.4693	0.497022	0.663304	0.652127	0.617704	27.5667
2013	7	8	2	0.533272	0.284142	0.342542	0.181154	0.283021	0.59677	26.0167
2013	7	8	3	0.30869	0.339036	0.366127	0.351581	0.384051	0.48406	25.65
2013	7	8	4	1.25985	0.396775	0.444456	0.0399873	0.189997	0.652024	25.2167
2013	7	8	5	1.94458	0.792481	0.734867	0.316217	0.357355	0.48406	24.85
2013	7	8	6	1.60455	0.636509	0.627918	0.236332	0.323143	0.590517	24.8667
2013	7	8	7	1.87967	1	0.927087	0.636354	0.629817	0.609684	25.0667
2013	7	8	8	0.55034	1.1427	-0.275703	1.38758	-0.533484	-6.45031	25.4167
2013	7	8	9	1.32933	0.181285	0.209224	-0.293305	-0.140325	0.33085	25.6667
2013	7	8	10	1	0.868483	0.813196	0.814115	0.7549	0.572521	26.2833
2013	7	8	11	0.35293	0.273744	0.308605	0.241009	0.294772	0.46036	27.15
2013	7	8	12	0.85903	0.437235	0.453551	0.262868	0.327014	0.524579	28.1667
2013	7	8	13	0	0.318715	0.373069	0.450469	0.489492	0.609684	29.2833
2013	7	8	14	0.290489	-0.0627655	0.0469528	-0.208797	-0.0290471	0.524579	29.4167
2013	7	8	15	0	0.125769	0.209224	0.177761	0.274517	0.572521	30.05
2013	7	8	16	0.227821	0.0229019	0.119431	-0.0618096	0.0856054	0.53964	29.9833
2013	7	8	17	0.227821	0.0229019	0.134668	-0.0618096	0.105598	0.621207	29.55
2013	7	8	18	0.242783	0.0244548	0.126836	-0.0658	0.0906523	0.572521	29.0833
2013	7	8	19	0.55034	0.321928	0.36874	0.227505	0.312068	0.572521	27.9833
2013	7	8	20	1.25985	0.903677	0.837142	0.756439	0.705228	0.5475	26.45
2013	7	8	21	0.423835	0.196159	0.261791	0.10204	0.211222	0.5475	25.75
2013	7	8	22	-2.08969	-0.173962	-0.0904243	0.617983	0.533484	0.273231	25.7
2013	7	8	23	1.11473	0	0.0783291	-0.460819	-0.2451	0.419312	25.8167
2013	7	9	0	1.15917	0.546555	0.5605	0.293305	0.373674	0.621207	26.0667
2013	7	9	1	1.28568	0.329482	0.374882	-0.0658	0.0906523	0.572521	25.65
2013	7	9	2	0.594779	0.620504	0.626392	0.631139	0.636258	0.652024	25
2013	7	9	3	1.46673	0.564641	0.566113	0.191728	0.28506	0.572521	24.7333
2013	7	9	4	1.81019	0.729716	0.706247	0.283058	0.361741	0.604081	24.8833
2013	7	9	5	1.84286	0.765257	0.744105	0.319788	0.401219	0.652024	24.75
2013	7	9	6	1.17624	-0.234743	-0.106949	-0.818029	-0.507392	0.449362	24.5667
2013	7	9	7	1.96936	0.844028	0.796671	0.378826	0.430711	0.590517	24.9667
2013	7	9	8	1.30869	0.660964	0.644443	0.3932	0.437152	0.572521	26.5833
2013	7	9	9	0.35293	0.234743	0.281316	0.185885	0.258968	0.48406	28.75
2013	7	9	10	0.120331	0.0351946	0.130895	0	0.134192	0.5475	28.9333
2013	7	9	11	0.785404	0.229716	0.284797	0	0.128574	0.524579	28.35
2013	7	9	12	0.366049	0.0282917	0.126184	-0.111334	0.0513293	0.552327	28.5167
2013	7	9	13	-0.274316	-0.170518	-0.0317157	-0.12761	0.0439922	0.572521	30.15
2013	7	9	14	0.086546	-0.0262337	0.0963797	-0.0728557	0.0994485	0.630141	28.7667
2013	7	9	15	0.604546	0.292481	0.346602	0.163477	0.266105	0.582198	25.9
2013	7	9	16	-0.197409	-0.265257	-0.153902	-0.293305	-0.140325	0.33085	27.8333
2013	7	9	17	0.104965	-0.100817	0.0249654	-0.185885	0	0.572521	28.5833
2013	7	9	18	0.279503	0.107062	0.197374	0.0357772	0.171744	0.590517	28.3833
2013	7	9	19	0.395454	0.191664	0.26281	0.10742	0.221416	0.572521	27.45
2013	7	9	20	0.709511	0.539001	0.524311	0.468514	0.466516	0.46036	26.6833
2013	7	9	21	0.380182	0.660964	0.644443	0.777036	0.72691	0.572521	26.0667
2013	7	9	22	1	0.5	0.507405	0.293305	0.353681	0.53964	26.0167
2013	7	9	23	1.18277	0.442261	0.470654	0.136141	0.248424	0.594253	25.35
2013	7	10	0	0.55034	0.189256	0.257079	0.0399873	0.165562	0.552327	25.4333
2013	7	10	1	1.82984	0.689256	0.663677	0.217749	0.299754	0.552327	25.0333
2013	7	10	2	0.829843	1.13152	1.01057	1.25623	1.06697	0.48406	24.7667
2013	7	10	3	2.13335	0.903677	0.831247	0.395345	0.424902	0.51594	24.7167
2013	7	10	4	1.94458	0.816134	0.767464	0.349648	0.400125	0.555593	24.8667
2013	7	10	5	1.35658	0.523653	0.545263	0.179329	0.292076	0.639336	24.6667
2013	7	10	6	1.52674	0.640054	0.630307	0.273507	0.350559	0.587877	24.5
2013	7	10	7	1.80259	0.64978	0.629205	0.17322	0.263029	0.53964	24.5333
2013	7	10	8	1.29049	0.564641	0.566113	0.264583	0.340059	0.572521	26.2
2013	7	10	9	0.44966	0.0687518	0.17604	-0.0887121	0.0906523	0.64309	28.2667
2013	7	10	10	0.344695	0.21648	0.275703	0.163477	0.254172	0.533512	29.85
2013	7	10	11	0.655305	0.191664	0.278882	0	0.161413	0.658559	30.2333
2013	7	10	12	-0.412006	-0.189256	-0.0979934	-0.0971731	0	0.299291	31.2
2013	7	10	13	0.17624	0.122556	0.200469	0.100364	0.20803	0.53964	30.2833
2013	7	10	14	0.187404	0.0548122	0.149133	0	0.13719	0.559731	30.4333
2013	7	10	15	0.178365	0	0.106949	-0.0737342	0.0846628	0.572521	30.1833
2013	7	10	16	0.235064	0.21648	0.275703	0.208797	0.288385	0.533512	29.8
2013	7	10	17	0	-0.131517	0	-0.185885	0	0.572521	26.6667
2013	7	10	18	0.197409	0	0.0904243	-0.0816071	0.0570376	0.48406	24.9
2013	7	10	19	0.44966	0.242713	0.275703	0.157164	0.221416	0.419312	24.7167
2013	7	10	20	0.290489	-0.270284	-0.121801	-0.502102	-0.250463	0.524579	24.1167
2013	7	10	21	0.879669	0.5	0.484927	0.343049	0.361741	0.419312	23.9333
2013	7	10	22	0.850481	-0.0902861	0.0335289	-0.47919	-0.221416	0.572521	24.25
2013	7	10	23	1.15917	-0.453445	-0.299649	-1.12009	-0.7549	0.369859	24.5667
2013	7	11	0	1.18277	-0.557739	-0.363126	-1.27725	-0.845553	0.48406	24.3
2013	7	11	1	2.15917	0.631517	0.603972	0	0.118643	0.48406	24.2167
2013	7	11	2	0.274316	-0.193512	-0.0734203	-0.386907	-0.181938	0.449362	24.95
2013	7	11	3	0.796057	0.388804	0.420401	0.220449	0.303171	0.55795	23.3167
2013	7	11	4	0.932426	0.395273	0.437479	0.17322	0.283021	0.621207	21.9
2013	7	11	5	1.03549	0.416995	0.455509	0.161317	0.274517	0.62317	21.75
2013	7	11	6	2.56854	1.13651	1.01751	0.544521	0.533484	0.499491	21.6833
2013	7	11	7	0.785404	0.5	0.507405	0.382017	0.42065	0.53964	21.6833
2013	7	11	8	0.412006	1.14773	-0.593402	1.45187	-0.907158	-8.1729	21.7333
2013	7	11	9	1.89692	-0.170518	-0.0317157	-1.02518	-0.63358	0.572521	22.0833
2013	7	11	10	-2.93388	-0.176818	-0.0533638	0.962922	0.845553	0.48406	22.5167
2013	7	11	11	1.47445	0.747382	0.727199	0.446821	0.494006	0.639336	23.1667
2013	7	11	12	0.879669	0.5	0.520489	0.343049	0.408401	0.609684	24.3667
2013	7	11	13	1.29751	0.527224	0.546449	0.208797	0.312068	0.630141	25.9667
2013	7	11	14	1	0.292481	0.328269	0	0.118643	0.48406	27.25
2013	7	11	15	2.03884	-0.242713	-0.328269	-1.18589	-1.06697	-0.700709	27.8167
2013	7	11	16	-0.197409	0.14978	0.222607	0.293305	0.353681	0.53964	28.0667
2013	7	11	17	0.100679	0.0577386	0.15013	0.0399873	0.165562	0.552327	27.6667
2013	7	11	18	0.329329	0.0963226	0.0783291	0	0	0	27.7667
2013	7	11	19	0.494915	0.265257	0.299649	0.170319	0.238712	0.449362	26.4167
2013	7	11	20	0	0	0	0.293305	0.283021	0.251348	25.0833
2013	7	11	21	-0.709511	0.4693	-0.644443	0.956609	-0.624137	-5.49279	24.8333
2013	7	11	22	3.08969	1.22972	0.406598	0.460819	-0.430711	-3.1766	24.9
2013	7	11	23	1.25985	1.29248	0.168753	1.30597	-0.171744	-4.72306	24.85
2013	7	12	0	3.20443	0.937235	0.860149	0	0.128574	0.524579	24.8667
2013	7	12	1	0	0.888804	0.813196	1.25623	1.06697	0.48406	24.75
2013	7	12	2	-2.41902	-0.292481	-0.137038	0.58661	0.575098	0.53964	24.7833
2013	7	12	3	2.46268	1	0.927087	0.395345	0.447879	0.609684	24.95
2013	7	12	4	0	0	0	-0.52081	-0.238712	0.630141	24.85
2013	7	12	5	-0.64707	0.773744	-0.691395	1.36109	-0.705228	-7.06945	24.6167
2013	7	12	6	2.70951	0.568752	0.513547	-0.316217	-0.171744	0.273231	24.3667
2013	7	12	7	1.85903	0.877444	-0.406598	0.471666	-1.11363	-5.99629	24.8833
2013	7	12	8	-0.619818	0.368483	0.373069	0.777036	0.682918	0.393034	27.95
2013	7	12	9	-0.412006	-0.35022	-0.215706	-0.324678	-0.154447	0.369859	29.1833
2013	7	12	10	-0.290489	-0.131517	0	-0.0658	0.0906523	0.572521	29.5167
2013	7	12	11	-0.224364	-0.137817	0	-0.10204	0.0700169	0.599947	29.2
2013	7	12	12	0.259851	0	0.0904243	-0.10742	0.0375516	0.48406	29.5833
2013	7	12	13	0.189809	0.107062	0.18037	0.0728557	0.177424	0.499491	29.2667
2013	7	12	14	0.0657719	0	0.101641	-0.0271895	0.112834	0.544103	29.3667
2013	7	12	15	0.329329	0.11852	0.209224	0.0313731	0.171744	0.604081	29.3
2013	7	12	16	0.259851	0.0577386	0.156404	-0.0258126	0.124121	0.585912	29.15
2013	7	12	17	0.361569	0.168518	0.248047	0.0887121	0.21262	0.594253	28.6
2013	7	12	18	1.10068	0.477098	0.491761	0.219316	0.301737	0.555593	24.5167
2013	7	12	19	0.785404	-0.839036	-0.682301	-1.51056	-1.14032	0	24.2
2013	7	12	20	1.90692	0.660964	0.610914	0.145898	0.206471	0.393034	23.8
2013	7	12	21	2.38018	0.0849625	0.130895	-0.863859	-0.571036	0.33085	23.7667
2013	7	12	22	-4.17219	-0.0192371	-1.3206	1.69755	-0.430711	-6.9857	23.7333
2013	7	12	23	1.87967	0.358104	0.385265	-0.270896	-0.0810913	0.503504	23.8667
2013	7	13	0	2.86868	1.60082	-0.130895	1.07669	-1.06697	-7.66939	23.6667
2013	7	13	1	1.82984	0.339036	0.37651	-0.277249	-0.0770297	0.53964	23.6167
2013	7	13	2	1.70951	1.05774	0.963326	0.788302	0.730465	0.552327	23.55
2013	7	13	3	1.96936	0.415038	0.438314	-0.227505	-0.0394782	0.53964	23.7667
2013	7	13	4	2.25985	0.660964	0.644443	0	0.140325	0.572521	23.7333
2013	7	13	5	2.44966	0.839036	0.798345	0.17322	0.283021	0.621207	23.7833
2013	7	13	6	-1.90692	0.471708	0.490541	1.45501	1.23871	0.572521	23.9
2013	7	13	7	1.41902	0.62817	0.622304	0.301239	0.373674	0.59677	24.3333
2013	7	13	8	1.59478	0.814016	0.771772	0.491256	0.514938	0.587877	25.65
2013	7	13	9	0.764936	0.334926	0.379309	0.157164	0.258968	0.572521	27.55
2013	7	13	10	0.380182	0	0.111009	-0.157164	0.0270083	0.594253	29.2
2013	7	13	11	-0.879669	-0.0760016	0	0.256226	0.274517	0.33085	29.55
2013	7	13	12	0	0.0351946	0.130895	0.0497437	0.171744	0.5475	30.6
2013	7	13	13	0.137052	0.0780596	0.172928	0.0536727	0.184124	0.585912	29.6167
2013	7	13	14	0.240806	-0.0187374	0.0968352	-0.12603	0.0519065	0.599947	29.8833
2013	7	13	15	0.30487	0.0370003	0.137038	-0.0737342	0.0846628	0.572521	27.8833
2013	7	13	16	0.423835	0.0849625	0.159515	-0.055124	0.0770297	0.48406	26.4
2013	7	13	17	0.214597	-0.326038	-0.265133	-0.549531	-0.414842	0	26.3
2013	7	13	18	1.18277	0.442261	0.45007	0.136141	0.221416	0.48406	25.9
2013	7	13	19	1.70951	0.729716	0.706247	0.324678	0.39316	0.604081	25.5833
2013	7	13	20	1.14512	0.394248	0.432673	0.0838455	0.210342	0.599947	25.2833
2013	7	13	21	2.31406	0.958769	0.889485	0.398506	0.444921	0.587877	24.7667
2013	7	13	22	-3.74218	-0.21175	-0.0482406	1.24769	1.10452	0.663547	24.7167
2013	7	13	23	3.15917	1.16096	1.05104	0.334925	0.39316	0.572521	24.8833
2013	7	14	0	1	0.453445	0.475689	0.227505	0.312068	0.572521	25.1
2013	7	14	1	0.412006	0.186729	0.26392	0.093602	0.217707	0.599947	22.2833
2013	7	14	2	-0.149519	-0.25125	-0.113891	-0.293305	-0.102773	0.48406	22.0167
2013	7	14	3	1.90692	1	0.924205	0.625088	0.61753	0.594253	22.3833
2013	7	14	4	1.70951	0.549768	0.520489	0.0703414	0.149433	0.393034	22.5333
2013	7	14	5	1.5121	0.64978	0.644443	0.293305	0.373674	0.621207	22.55
2013	7	14	6	-0.290489	0.576002	0.575351	0.9342	0.845553	0.572521	22.5167
2013	7	14	7	1.38018	0.552168	0.5605	0.209876	0.304703	0.59677	22.7
2013	7	14	8	1.70951	0.792481	0.74867	0.41339	0.448822	0.55795	22.9833
2013	7	14	9	2.25985	0.5	0.497022	-0.227505	-0.0531007	0.48406	23.3167
2013	7	14	10	0.661621	0.273744	0.308605	0.1134	0.19844	0.46036	24.6167
2013	7	14	11	0	1.72972	-0.130895	2.44476	-0.171744	-8.23052	26.6833
2013	7	14	12	0.380182	0.207519	0.26956	0.136141	0.235039	0.53964	27.1667
2013	7	14	13	0.44966	0.0902861	0.197374	-0.0582755	0.118643	0.663547	27.55
2013	7	14	14	-0.400821	-0.257287	-0.130895	-0.197951	-0.0466601	0.419312	28.8667
2013	7	14	15	0	0.111196	0.0904243	0.157164	0.118643	0	29.4833
2013	7	14	16	0.120331	0.100817	0.197374	0.0927499	0.221416	0.617704	28.3167
2013	7	14	17	0.924108	0.223729	0.288885	-0.0658	0.0906523	0.572521	28.4667
2013	7	14	18	1	0.453445	0.44216	0.227505	0.268076	0.393034	27.55
2013	7	14	19	1.55034	0.821928	0.775338	0.52081	0.533484	0.572521	26.65
2013	7	14	20	0	0	0	0.570554	0.564903	0.5475	26.3667
2013	7	14	21	1.60455	0.611196	0.610914	0.200555	0.300832	0.609684	26.2667
2013	7	14	22	2.08969	1.1112	1.01751	0.706695	0.682918	0.609684	25.7333
2013	7	14	23	1.70951	1.05774	0.963326	0.788302	0.730465	0.552327	25.0167
2013	7	15	0	-3.49491	-0.229716	-0.0757952	1.12009	0.991204	0.594253	24.7833
2013	7	15	1	3.29252	1.18926	1.07027	0.319788	0.376783	0.552327	24.95
2013	7	15	2	2.32933	0.946542	0.872901	0.374912	0.418396	0.552327	24.8167
2013	7	15	3	0.866654	0.376036	0.421835	0.17322	0.283021	0.621207	24.5
2013	7	15	4	1.70951	0.868483	0.813196	0.52081	0.533484	0.572521	24.2
2013	7	15	5	0	0	0	-0.834305	-0.489492	0.572521	24.3167
2013	7	15	6	-1.25985	-0.368483	-0.299649	0	0	0	24.6167
2013	7	15	7	0.44966	1.10082	0.989236	1.37	1.15762	0.503504	24.6667
2013	7	15	8	1	0.792481	0.751392	0.706695	0.673809	0.572521	26.45
2013	7	15	9	0.440708	0.16721	0.246285	0.0541479	0.185612	0.590517	27.7333
2013	7	15	10	0.665072	0.232832	0.299649	0.0541479	0.185612	0.590517	28.65
2013	7	15	11	0.30869	0.0902861	0.187988	0	0.15032	0.613303	29.3167
2013	7	15	12	0.259851	0	0.0996623	-0.10742	0.0496724	0.533512	29.3333
2013	7	15	13	0.587994	0.171977	0.237845	0	0.128574	0.524579	29.4333
2013	7	15	14	0	-0.0320651	0.0719181	-0.0453205	0.0943615	0.524579	28.3333
2013	7	15	15	0.235064	0.0236528	0.123021	-0.0637424	0.0880566	0.555593	28.0167
2013	7	15	16	0.224364	0.0656223	0.168753	0	0.151399	0.617704	28.1833
2013	7	15	17	0.120331	0.0351946	0.130895	0	0.134192	0.5475	27.8167
2013	7	15	18	1.19741	0.584962	0.566113	0.331783	0.369106	0.48406	27.4167
2013	7	15	19	-2.53935	-0.818715	-0.603972	-0.10742	0	0.33085	26.5333
2013	7	15	20	2.70951	0.5	-0.130895	-0.41339	-1.0173	-2.87731	25.7
2013	7	15	21	0.159172	-0.660964	-0.537493	-1	-0.7549	0	25.2833
2013	7	15	22	-0.380182	0.181285	0.209224	0.41339	0.39316	0.33085	25.1667
2013	7	15	23	4.7992	1.29248	1.05104	-0.157164	-0.118643	0	25.0667
2013	7	16	0	-0.329329	-0.5	-0.337507	-0.570554	-0.340059	0.369859	24.7333
2013	7	16	1	1.81914	0.431248	0.432673	-0.142494	0	0.438877	24.6
2013	7	16	2	2.2146	0.532065	0.52673	-0.163477	0	0.503504	24.6
2013	7	16	3	3.08969	0.792481	0.734867	-0.157164	0	0.48406	24.45
2013	7	16	4	3.41902	0.9693	0.90362	-0.0433915	0.118643	0.617704	24.55
2013	7	16	5	1.70951	0.626878	0.629205	0.179329	0.292076	0.639336	24.7
2013	7	16	6	2	0.707519	0.691395	0.17322	0.283021	0.621207	24.35
2013	7	16	7	1.90692	0.707519	0.676158	0.211698	0.292076	0.53964	24.6333
2013	7	16	8	1.13335	0.437235	0.475689	0.149469	0.270455	0.64309	26.4833
2013	7	16	9	0.246836	0.137817	0.227462	0.0927499	0.221416	0.617704	28.6167
2013	7	16	10	0.412006	0.0922123	0.162049	-0.0399873	0.0840459	0.466065	29.85
2013	7	16	11	0.400821	0.0802323	0.177317	-0.0522959	0.107568	0.599947	30.7667
2013	7	16	12	0.676845	0.226256	0.287167	0.0399873	0.165562	0.552327	32.05
2013	7	16	13	0.259851	0.0760016	0.168753	0	0.140325	0.572521	31.55
2013	7	16	14	0.182773	-0.0780596	0.0572744	-0.185885	0.0181104	0.646411	31.1667
2013	7	16	15	0.282171	0.138767	0.231889	0.0794853	0.216198	0.63727	30.35
2013	7	16	16	0.681325	0.247382	0.304957	0.0679948	0.187505	0.555593	29.3667
2013	7	16	17	0.829843	0.631517	0.603972	0.549531	0.533484	0.48406	29.2833
2013	7	16	18	1	0.600817	0.603972	0.435799	0.480384	0.617704	28.95
2013	7	16	19	0.829843	0.292481	0.344794	0.0703414	0.193425	0.572521	28.6
2013	7	16	20	0.740149	0.268026	0.328269	0.0728557	0.199734	0.590517	27.9167
2013	7	16	21	2.25985	0.9693	0.90362	0.435799	0.480384	0.617704	26.7167
2013	7	16	22	0.380182	0.27216	0.328269	0.227505	0.312068	0.572521	26.6
2013	7	16	23	-0.55034	-0.0760016	0	0.120085	0.171744	0.33085	25.9
2013	7	17	0	0.380182	0.292481	0.337507	0.256227	0.324189	0.533512	26
2013	7	17	1	0.412006	0.270284	0.335838	0.211698	0.312068	0.621207	25.45
2013	7	17	2	0.290489	0.453445	0.44216	0.52081	0.489492	0.393034	24.6833
2013	7	17	3	1.22436	0.5	0.502978	0.200555	0.277856	0.51594	24.2167
2013	7	17	4	1.14097	0.433367	0.456199	0.14085	0.242504	0.555593	24.2
2013	7	17	5	1.81019	0.729716	0.706247	0.283058	0.361741	0.604081	23.8833
2013	7	17	6	1.38018	0	0.0904243	-0.570554	-0.312068	0.48406	23.5833
2013	7	17	7	1.61278	0.693512	0.673779	0.313495	0.380746	0.587877	24.5167
2013	7	17	8	1.15917	0.546555	0.5605	0.293305	0.373674	0.621207	26.6
2013	7	17	9	0.55034	0.160964	0.237845	0	0.140325	0.572521	27
2013	7	17	10	0.635885	0.0802323	0.151242	-0.149469	0	0.46036	28.3
2013	7	17	11	0	-0.103225	0	-0.145898	0	0.449362	29.8333
2013	7	17	12	0	-0.0802323	0.0300885	-0.1134	0.0394782	0.510338	30.5667
2013	7	17	13	0	-0.0481076	0.0711899	-0.0679948	0.093406	0.590517	30.35
2013	7	17	14	0.214597	0.0922123	0.181936	0.0416198	0.171744	0.572521	30.35
2013	7	17	15	0.086546	0.0253131	0.130895	0	0.144735	0.590517	30.5
2013	7	17	16	0.164481	0.0710095	0.173789	0.0323693	0.176693	0.621207	30.4833
2013	7	17	17	0.114733	0.0963226	0.168753	0.0887121	0.185612	0.48406	30.05
2013	7	17	18	0.133346	0.111196	0.192699	0.10204	0.211222	0.5475	29.0167
2013	7	17	19	0.412006	0.223729	0.288885	0.145898	0.250463	0.572521	28.4667
2013	7	17	20	0.329329	0.111196	0.199365	0.0210223	0.158808	0.583184	24.1833
2013	7	17	21	0.55034	-0.310744	-0.209224	-0.666708	-0.44626	0.232712	21.8667
2013	7	17	22	0.793123	0.284142	0.342542	0.0737342	0.20193	0.59677	20.25
2013	7	17	23	1.29049	0.85022	0.803958	0.668217	0.652127	0.602571	20.45
2013	7	18	0	1.14097	0.456269	0.48708	0.17322	0.283021	0.621207	20.5
2013	7	18	1	1.17254	0.484146	0.500655	0.19957	0.290981	0.572521	20.5333
2013	7	18	2	1.10725	0.487876	0.513547	0.231834	0.328272	0.625298	20.9333
2013	7	18	3	-1.70951	0.568752	0.582638	1.51056	1.29795	0.64309	20.9667
2013	7	18	4	0.924108	0.406793	0.441114	0.192941	0.290386	0.590517	21.1167
2013	7	18	5	1.70951	0.792481	0.757287	0.41339	0.460128	0.604081	21.3667
2013	7	18	6	1.11473	0.61852	0.615822	0.41339	0.460128	0.604081	21.3167
2013	7	18	7	1.60455	0.77216	0.734867	0.42806	0.463467	0.572521	21.5667
2013	7	18	8	0.969362	0.415038	0.448516	0.185885	0.285976	0.594253	22.1667
2013	7	18	9	1.04289	0.537	0.543636	0.327869	0.387833	0.572521	23.4667
2013	7	18	10	1.07363	0.466443	0.493201	0.215439	0.312068	0.609684	25
2013	7	18	11	0.583006	0.207519	0.287798	0.0522959	0.195673	0.63727	27.0833
2013	7	18	12	0.594779	0.173962	0.255356	0	0.149433	0.609684	28
2013	7	18	13	0.4338	0.214422	0.295119	0.123733	0.251841	0.646411	28
2013	7	18	14	0.405221	0.140054	0.223709	0.0304365	0.167065	0.587877	27.8
2013	7	18	15	0.512102	0.310744	0.359645	0.227505	0.312068	0.572521	28.55
2013	7	18	16	0.4338	0.126878	0.222607	0	0.156701	0.639336	28.7667
2013	7	18	17	0.30869	0.111196	0.197374	0.0295541	0.162635	0.572521	28.4667
2013	7	18	18	0	0.111196	0.192699	0.157164	0.252835	0.5475	28.1
2013	7	18	19	0.676845	0.398233	0.436687	0.283058	0.361741	0.604081	27.55
2013	7	18	20	0	0.331482	0.381633	0.468514	0.500728	0.599947	26.9667
2013	7	18	21	0	0.596323	0.585734	0.842836	0.768523	0.53964	26.3833
2013	7	18	22	0.274316	0.306488	0.371036	0.319788	0.401219	0.652024	26.6
2013	7	18	23	0	0.310744	0.359645	0.439203	0.471879	0.572521	26.3833
2013	7	19	0	0.30869	0.590286	0.575351	0.706695	0.658568	0.510338	25.95
2013	7	19	1	0.670671	0.5	0.507405	0.429446	0.456455	0.53964	25.55
2013	7	19	2	1.19741	0.564641	0.566113	0.303061	0.369106	0.572521	25.45
2013	7	19	3	0.494915	0.676818	0.665776	0.752016	0.719096	0.617704	25.9333
2013	7	19	4	0.770411	0.463	0.488582	0.335919	0.400632	0.599947	25.95
2013	7	19	5	0.80259	0.334397	0.391361	0.14085	0.263029	0.639336	25.9
2013	7	19	6	0.80259	0.322668	0.375717	0.124272	0.242504	0.606654	25.75
2013	7	19	7	0.709511	0.415038	0.448516	0.293305	0.367067	0.594253	25.5
2013	7	19	8	0.850481	0.5	0.516416	0.355114	0.412164	0.587877	25.2667
2013	7	19	9	0.956347	0.480763	0.492595	0.284161	0.347873	0.544103	26.05
2013	7	19	10	1.10068	0.477098	0.507405	0.219316	0.322263	0.639336	27.6167
2013	7	19	11	0.631209	0.184617	0.253917	0	0.136176	0.555593	28.7333
2013	7	19	12	0.46172	0.152427	0.226228	0.0245685	0.152739	0.5475	29.0833
2013	7	19	13	0.640033	0.187198	0.272981	0	0.158435	0.646411	29.8833
2013	7	19	14	0.120331	0	0.106949	-0.0497437	0.102773	0.572521	29.9833
2013	7	19	15	0.526739	0.154061	0.228459	0	0.135375	0.552327	30.0333
2013	7	19	16	0.0896936	-0.181285	-0.0451451	-0.293305	-0.087224	0.5475	29.5833
2013	7	19	17	0.182773	0	0.121801	-0.0755565	0.102773	0.652024	28.7833
2013	7	19	18	0.279503	0.0282917	0.126184	-0.0755565	0.0783376	0.552327	28.1833
2013	7	19	19	0.380182	0.144753	0.215706	0.0474293	0.164378	0.524579	27.5333
2013	7	19	20	0.924108	0.270284	0.288885	0	0.0906523	0.369859	26.75
2013	7	19	21	-0.709511	0.160964	0.186804	0.52081	0.466516	0.299291	26.2
2013	7	19	22	0.689541	-0.892136	-1.20117	-1.54599	-1.7912	-2.54646	25.5333
2013	7	19	23	0.709511	0.207519	0.26956	0	0.132265	0.53964	25.2833
2013	7	20	0	0.753164	-0.111196	0	-0.468514	-0.235039	0.48406	25.15
2013	7	20	1	1.60455	0	0.0904243	-0.663304	-0.382085	0.48406	25.1
2013	7	20	2	1.60455	0.4693	0.497022	0	0.151399	0.617704	25.05
2013	7	20	3	4.41902	1.22972	1.09799	-0.0887121	0.0616052	0.524579	24.5667
2013	7	20	4	0.935937	-0.189256	-0.0469528	-0.654399	-0.353681	0.572521	24.4667
2013	7	20	5	2.56854	0.707519	0.644443	-0.0618096	0.0439922	0.369859	24.65
2013	7	20	6	2.25985	0.543731	0.537493	-0.165695	0	0.510338	24.65
2013	7	20	7	3.0182	0.792481	0.751392	-0.12761	0.0439922	0.572521	24.8833
2013	7	20	8	1.59478	0.620504	0.607768	0.217749	0.299754	0.552327	27.25
2013	7	20	9	0.430008	0.0963226	0.189338	-0.0416198	0.114232	0.594253	28.5167
2013	7	20	10	0.430008	0.207519	0.265133	0.115544	0.213681	0.51594	30.1833
2013	7	20	11	0.290489	-0.0627655	0.0469528	-0.208797	-0.0290471	0.524579	30.5333
2013	7	20	12	0.155818	-0.0656223	0.0605276	-0.157164	0.0307903	0.609684	30.4333
2013	7	20	13	0.30869	0.189256	0.263353	0.139883	0.249204	0.585912	30.3
2013	7	20	14	0.133346	0.0390013	0.143788	0	0.147047	0.599947	30.45
2013	7	20	15	0.120331	-0.0760016	0.0559087	-0.157164	0.0358044	0.630141	30.4
2013	7	20	16	0.19741	0.0197642	0.130895	-0.0536727	0.110138	0.614672	29.8667
2013	7	20	17	0.221011	-0.0229019	0.100807	-0.123733	0.063295	0.639336	29.6333
2013	7	20	18	0.14097	-0.0215344	0.0804818	-0.088712	0.0616053	0.524579	29.0167
2013	7	20	19	0	0.0963226	0.14742	0.136141	0.193425	0.369859	27.8833
2013	7	20	20	1	0.368483	0.355557	0.10742	0.154447	0.299291	26.8167
2013	7	20	21	0.594779	-0.437235	-0.265133	-0.863859	-0.533484	0.48406	26.0167
2013	7	20	22	0.709511	1.20752	-0.237845	1.41339	-0.533484	-6.52981	25.7667
2013	7	20	23	0	0	0	1.04974	-0.171744	-3.93389	25.45
2013	7	21	0	0.709511	-0.292481	-0.190892	-0.706695	-0.471879	0.251348	25.3833
2013	7	21	1	2.38018	0.761781	0.734867	0.0927499	0.221416	0.617704	25.3167
2013	7	21	2	1.70951	0.576002	0.575351	0.10742	0.221416	0.572521	25.4167
2013	7	21	3	2.41902	0.75125	0.706247	0.0618096	0.171744	0.510338	25.3833
2013	7	21	4	1.70951	0.160964	0.237845	-0.47919	-0.221416	0.572521	25.2
2013	7	21	5	3.53935	0.923998	0.841816	-0.157164	0	0.48406	25.2667
2013	7	21	6	1.49491	0.437235	0.453551	0	0.128574	0.524579	25.1167
2013	7	21	7	1.59478	0.355247	0.379309	-0.157164	0	0.48406	25.3667
2013	7	21	8	-0.329329	0.584962	0.566113	0.962922	0.845553	0.48406	27.5833
2013	7	21	9	0.159172	0	0.0734203	-0.0658	0.0466601	0.393034	29.05
2013	7	21	10	0.329329	0.181285	0.265133	0.120085	0.2451	0.630141	30.0333
2013	7	21	11	0.274316	0.117233	0.202282	0.0522959	0.179803	0.572521	30.5333
2013	7	21	12	0.14097	0.0802323	0.151242	0.055124	0.154447	0.46036	31.85
2013	7	21	13	0.187404	0	0.112072	-0.0774711	0.0885637	0.599947	30.4333
2013	7	21	14	0.114733	-0.0351946	0.0783292	-0.0971731	0.0669688	0.572521	30.7167
2013	7	21	15	0.162672	-0.0509398	0.0631358	-0.139245	0.0320737	0.559731	30.7333
2013	7	21	16	0.436365	0.219061	0.292031	0.129229	0.246988	0.609684	30.1333
2013	7	21	17	0.380182	0.27216	0.328269	0.227505	0.312068	0.572521	29.95
2013	7	21	18	1.05421	0.651281	0.644443	0.484716	0.516568	0.614672	29.1
2013	7	21	19	0.478848	0.640054	0.630307	0.706695	0.677573	0.587877	28.5833
2013	7	21	20	1.56854	0.892136	0.829268	0.612516	0.598564	0.555593	28.5
2013	7	21	21	0.764936	0.699275	0.678958	0.672131	0.652127	0.590517	28.3
2013	7	21	22	-1.90692	0.234743	0.281316	1.12009	0.964196	0.48406	27.0667
2013	7	21	23	-0.44966	-0.388804	-0.644443	-0.363646	-0.705228	-1.75729	25.9
2013	7	22	0	1.96936	-0.423998	-0.237845	-1.41339	-0.926644	0.572521	25.65
2013	7	22	1	1.49491	0	0.0904243	-0.617983	-0.347873	0.48406	25.7167
2013	7	22	2	1.18277	0.273744	0.308605	-0.10204	0.0358044	0.46036	25.4333
2013	7	22	3	1.06244	0.103225	0.157363	-0.293305	-0.125084	0.393034	25.4333
2013	7	22	4	2.02479	0.394248	0.406598	-0.279801	-0.0983876	0.46036	25.5667
2013	7	22	5	1.94458	0.600817	0.582638	0.0453205	0.157621	0.503504	25.4667
2013	7	22	6	2.05421	0.768026	0.734867	0.236332	0.323143	0.590517	25.1833
2013	7	22	7	1.60455	0.529447	0.517607	0.0850114	0.178407	0.466065	25.2833
2013	7	22	8	1.85903	0.729716	0.691395	0.262868	0.327014	0.524579	27.1167
2013	7	22	9	0.951161	0.306488	0.352412	0.0399873	0.165562	0.552327	27.9
2013	7	22	10	0.315276	0.0922123	0.181936	0	0.140325	0.572521	29.3833
2013	7	22	11	0.143709	-0.0145732	0.106949	-0.0800054	0.0954777	0.635961	30.4667
2013	7	22	12	0.152604	-0.0313678	0.0922046	-0.10742	0.073356	0.630141	30.9833
2013	7	22	13	0.170157	-0.0173827	0.102275	-0.0949099	0.0810913	0.62317	31.35
2013	7	22	14	0.235064	-0.0182629	0.0945994	-0.122986	0.0507648	0.585912	31.3833
2013	7	22	15	0.263826	0.0115419	0.127099	-0.0927498	0.0844303	0.630141	30.85
2013	7	22	16	0.305951	0.0267196	0.128678	-0.0887121	0.073356	0.572521	30.3833
2013	7	22	17	0.251027	0.0497678	0.155511	-0.0334307	0.125704	0.615835	29.45
2013	7	22	18	0.254484	0.0884389	0.193719	0.0197976	0.174756	0.652024	28.7333
2013	7	22	19	0.329329	0.140054	0.223709	0.0618096	0.190748	0.587877	28.1667
2013	7	22	20	0.214596	-0.861233	-0.644443	-1.30597	-0.912521	0.299291	27.4667
2013	7	22	21	0	0.111196	0.0904243	0.157164	0.118643	0	27.15
2013	7	22	22	0	0.5	0.462507	0.706695	0.60684	0.299291	26.5667
2013	7	22	23	2.15917	0	0.106949	-0.89258	-0.533484	0.572521	26.1333
2013	7	23	0	1.08969	0.318715	0.373069	0	0.149433	0.609684	26
2013	7	23	1	1.70951	0.568752	0.5605	0.0971731	0.20193	0.524579	26.3
2013	7	23	2	1.5121	0.411561	0.428736	-0.0433915	0.0906523	0.503504	26.1667
2013	7	23	3	2.84286	0.937235	0.882287	0.149469	0.270455	0.64309	25.7167
2013	7	23	4	1.60455	0.437235	0.453551	-0.0453205	0.0943615	0.524579	25.3333
2013	7	23	5	2.20443	0.736966	0.706247	0.130332	0.238712	0.572521	25.1167
[truncated: 6,762 more rows]

## Sheet: Langkawi
Durations				Wind Shear, alpha						Temperature, Degree Celcius
Year	Month	Day	Hour	10m/30m	10m/40m	10m/70m	30m/40m	30m/70m	40m/70m
2014	5	1	0	0.500674	1.07311	-0.0354553	3.25916	-0.730604	-2.78162	26.6
2014	5	1	1	0.464973	0.111196	0	-1.23982	-0.602888	-0.275458	26.5167
2014	5	1	2	0.752475	0.549768	0.611325	-0.22434	0.428309	0.763817	26.5167
2014	5	1	3	1.18266	1	0.948567	0.302457	0.645043	0.821157	26.15
2014	5	1	4	0.947972	0.368483	0.397341	-1.8445	-0.316611	0.468829	25.8667
2014	5	1	5	0.63093	1.5769	0.449902	5.18942	0.21518	-2.34193	26.05
2014	5	1	6	-0.427816	0.123964	0	2.23112	0.554709	-0.307086	26.05
2014	5	1	7	-0.657835	0.783082	0.0337895	6.28572	0.930555	-1.82238	26.1167
2014	5	1	8	-0.446584	0.0963225	-0.554193	2.1696	-0.693719	-2.16567	27.2833
2014	5	1	9	0.825333	0.654061	0.465963	0	0	0	30.5333
2014	5	1	10	0.27797	0.257287	0.183295	0.178299	0.0605375	0	30.6667
2014	5	1	11	1.12155	1.16096	1.01038	1.3115	0.866247	0.637357	26.7667
2014	5	1	12	0.279885	-0.321928	-0.47088	-2.62016	-1.44433	-0.839868	26.3333
2014	5	1	13	0.834044	1.19478	0	2.57239	-1.08143	-2.95975	29.7333
2014	5	1	14	0.65499	0.453445	0.346948	-0.316223	-0.0524629	0.0831286	32.45
2014	5	1	15	0.313887	0.21805	0.155342	-0.14794	-0.0502299	0	34.35
2014	5	1	16	0.309778	0.187755	0.212977	-0.278233	0.0874639	0.275458	34.1833
2014	5	1	17	0.32466	0.257287	0.262512	0	0.181932	0.275458	32.1833
2014	5	1	18	0.303241	0.279314	0.238036	0.187941	0.153492	0.135782	29.9167
2014	5	1	19	0.434294	-0.77216	-0.114673	-5.37942	-0.826468	1.51407	28.2333
2014	5	1	20	-1.2586	-0.29637	-0.512091	3.37825	0.455842	-1.04648	27.15
2014	5	1	21	-0.211478	-0.356848	-0.160529	-0.911994	-0.0944681	0.325798	26.95
2014	5	1	22	0.386519	0.9162	-0.581426	2.93897	-1.83647	-4.29138	27.0333
2014	5	1	23	0.703788	0.5	0.356207	-0.278233	-0.0944681	0	26.8333
2014	5	2	0	-2.74613	0.497473	-0.237953	12.8843	3.01417	-2.05977	26.7667
2014	5	2	1	0.427816	0.242713	0.449902	-0.464163	0.478539	0.963155	26.75
2014	5	2	2	1.92995	2.14884	1.0896	2.98476	0	-1.53438	26.5833
2014	5	2	3	1.57789	0.849172	0.726757	-1.93369	-0.37683	0.423506	26.4
2014	5	2	4	0	-0.131517	0.435425	-0.633761	1	1.83987	26.4167
2014	5	2	5	0.649319	-0.0614284	-0.25213	-2.77566	-1.42096	-0.724542	25.5167
2014	5	2	6	0.794462	0.691025	0.542228	0.296014	0.21518	0.173626	23.2667
2014	5	2	7	-0.577371	-0.457556	-0.0936948	0	0.533443	0.80767	23.7167
2014	5	2	8	0	0.111196	0.667699	0.535837	1.53344	2.04628	25.6333
2014	5	2	9	1.38908	1.32768	0.241534	1.0932	-1.24638	-2.44908	28.9667
2014	5	2	10	0.0959033	-0.0351946	0.183295	-0.535837	0.296607	0.724542	29.8167
2014	5	2	11	0.296212	0.14978	0.270358	-0.409421	0.236836	0.569058	30.4833
2014	5	2	12	0.677619	0.329482	0.288872	-1	-0.21518	0.188273	30.45
2014	5	2	13	0.741397	0.587543	0.45403	0	0.081427	0.123286	31.4
2014	5	2	14	0.736074	0.549768	0.415569	-0.161707	0	0.0831286	33.0833
2014	5	2	15	0.435127	0.373122	0.265817	0.136333	0.0462891	0	34
2014	5	2	16	0.363217	0.26419	0.221379	-0.113979	0.0374706	0.115327	33.1667
2014	5	2	17	-0.0492141	-0.0802323	0	-0.198686	0.0638114	0.198753	30.5833
2014	5	2	18	0.9015	0.747979	0.598564	0.161707	0.205776	0.228431	29.4
2014	5	2	19	0.112918	0.0894851	0.499175	0	1	1.51407	27.8667
2014	5	2	20	0.165956	1.8311	0	8.19003	-0.21518	-4.53605	27.1833
2014	5	2	21	0.859686	0.757287	0.603823	0.366239	0.272069	0.223659	27.15
2014	5	2	22	-0.482999	0.74875	-0.0997765	5.4526	0.397112	-2.20177	26.8
2014	5	2	23	0.26186	-0.368483	0.987115	-2.77566	1.92749	4.34524	26.6333
2014	5	3	0	0.140314	0.111196	0.208368	0	0.296607	0.449084	26.35
2014	5	3	1	-0.0748563	0.0370003	0.0263596	0.464163	0.157597	0	26.05
2014	5	3	2	0.48498	-1.08496	-0.0395502	-7.08032	-0.719659	2.55017	26
2014	5	3	3	1.30627	1.29248	1	1.23982	0.602888	0.275458	25.5
2014	5	3	4	0	0	0	0.77566	0.818068	0.839868	25.5833
2014	5	3	5	0.0371578	0.945385	0.323041	4.41376	0.693719	-1.21865	25.9833
2014	5	3	6	1.3149	0.555516	0.0936948	-2.34445	-1.48973	-1.05034	25.7167
2014	5	3	7	1.28987	1.04843	0.834176	0.126416	0.243321	0.303418	25.55
2014	5	3	8	1.56088	1.48584	0.625526	1.19927	-0.587256	-1.50565	26.9
2014	5	3	9	0.392116	0.310744	0.221379	0	0	0	30.1667
2014	5	3	10	0.385772	0.426221	0.377186	0.58069	0.366052	0.255713	31.95
2014	5	3	11	0.344377	0.341664	0.2195	0.331304	0.0575832	-0.0831286	34.6833
2014	5	3	12	0.0296039	0.0517522	0.0167136	0.136333	0	-0.070085	31.6833
2014	5	3	13	0.707897	0.59897	0.439725	0.182993	0.092012	0.0452414	28.6167
2014	5	3	14	0.578902	0.458769	0.356207	0	0.0674596	0.102139	32.2
2014	5	3	15	0.519063	0.411348	0.29305	0	0	0	33.6
2014	5	3	16	0.197957	0.249089	0.253728	0.444356	0.32604	0.265218	34.5167
2014	5	3	17	0.37537	0.368483	0.293667	0.342183	0.187732	0.108333	31.5833
2014	5	3	18	-0.219515	-0.111196	0.0686216	0.302457	0.442222	0.514071	29.6667
2014	5	3	19	1.26186	-0.268026	0.279934	-6.11042	-0.993237	1.63736	27.65
2014	5	3	20	0.427816	0.839036	0.920782	2.40942	1.55997	1.12329	26.95
2014	5	3	21	-0.461325	-0.234074	0.189449	0.633761	1.03325	1.23861	26.45
2014	5	3	22	-0.880733	0.742713	-0.262512	6.9424	0.539077	-2.75268	26.4667
2014	5	3	23	0.684489	0.592212	0.515595	0.239823	0.296607	0.325798	26.45
2014	5	4	0	1.21517	1.10082	0.90336	0.664119	0.499065	0.414216	26.0833
2014	5	4	1	-0.107211	-0.181285	0	-0.464163	0.13901	0.449084	26.1667
2014	5	4	2	3.27856	2.7187	2.18329	0.58069	0.763164	0.856968	25.9667
2014	5	4	3	0.523719	0.560376	0.237439	0.700364	-0.133753	-0.562548	25.9167
2014	5	4	4	0.438588	0.303841	0.183295	-0.210735	-0.14772	-0.115327	26.3833
2014	5	4	5	0.962459	1.01621	0.963113	1.22148	0.96396	0.831576	26.4333
2014	5	4	6	-0.771244	1.1712	-0.172913	8.58907	0.602888	-3.50257	26.1167
2014	5	4	7	0.63093	0.742713	0.937633	1.1696	1.33531	1.42049	26.2833
2014	5	4	8	0.418284	-0.131517	0.397341	-2.23112	0.370186	1.70744	27.4
2014	5	4	9	1.59377	0.166712	0	-5.283	-2.0665	-0.412983	30.6167
2014	5	4	10	0.203114	0.22373	0.159388	0.302457	0.102693	0	33.0667
2014	5	4	11	0.852684	0.675736	0.452847	0	-0.0655848	-0.0993	34
2014	5	4	12	0.258671	0.165991	0.0577258	-0.187941	-0.202822	-0.210471	34.05
2014	5	4	13	0.370494	0.247054	0.158583	-0.22434	-0.116181	-0.06058	32.5667
2014	5	4	14	0.280081	0.202195	0.171832	-0.0952406	0.0314744	0.0966149	33.7167
2014	5	4	15	0.0959033	0.119733	0.128753	0.210735	0.171347	0.151099	34.9667
2014	5	4	16	0.176945	0.115771	0.133065	-0.117844	0.0761698	0.175907	34.9
2014	5	4	17	0.344888	0.273317	0.232799	0	0.0874639	0.132427	32.0333
2014	5	4	18	0.751773	0.736966	0.599325	0.68042	0.40166	0.258358	28.7
2014	5	4	19	-0.27797	-0.331482	0.299049	-0.535837	1.04722	1.86102	27.4667
2014	5	4	20	0.140314	0.820002	-0.0936948	3.41562	-0.397112	-2.35713	26.7333
2014	5	4	21	0.903561	0.333288	0.539502	-1.8445	0.0674596	1.05034	27.2
2014	5	4	22	1.05149	0.672324	0.593646	-0.77566	0	0.398744	27.1333
2014	5	4	23	1.22312	0.868483	0.753548	-0.485821	0.144698	0.468829	27.0833
2014	5	5	0	0.955589	0.607506	0.74787	-0.721767	0.478539	1.09558	27.05
2014	5	5	1	0.710131	0.0627655	0.442056	-2.40942	0.0944681	1.38164	26.9667
2014	5	5	2	0.796886	0.131517	0.564575	-2.40942	0.263359	1.63736	26.4
2014	5	5	3	0.507318	0.333288	0.70832	-0.331304	0.96894	1.63736	26.2167
2014	5	5	4	1.05875	0.923998	0.969762	0.409421	0.854385	1.08313	26.4167
2014	5	5	5	0.535026	0	0.52912	-2.04318	0.521461	1.83987	25.8833
2014	5	5	6	0.464974	0.0370003	0.288872	-1.59736	0.0605375	0.912815	25.6667
2014	5	5	7	1.46497	1.16096	0.953948	0	0.29135	0.441124	25.85
2014	5	5	8	0.717685	0	0.564575	-2.74072	0.366052	1.96315	27.25
2014	5	5	9	0.490616	0.0963226	0.424829	-1.40942	0.339529	1.23861	30.75
2014	5	5	10	0.357763	0.327252	0.201984	0.210735	0	-0.108333	33.1167
2014	5	5	11	0.509384	0.437235	0.356207	0.161707	0.157597	0.155484	34.7167
2014	5	5	12	0.240272	0.27216	0.229346	0.393937	0.21518	0.123286	36.3667
2014	5	5	13	0.419069	0.332105	0.287184	0	0.116181	0.175907	33.6667
2014	5	5	14	0.350302	0.297372	0.225557	0.0952406	0.0638114	0.0476545	34.65
2014	5	5	15	0.453666	0.341259	0.256129	-0.0880061	0	0.0452414	34.2
2014	5	5	16	-0.400461	-0.317358	-0.150751	0	0.173025	0.261972	28.5333
2014	5	5	17	0.923648	0.816936	0.700463	0.409421	0.411079	0.411932	26.2167
2014	5	5	18	0.0563214	0.468632	0.660694	2.04318	1.44433	1.13647	25.3
2014	5	5	19	0.899557	0.751883	0.610992	0.187941	0.236836	0.261972	25.0333
2014	5	5	20	1.29171	1.1112	0.847243	0.421858	0.270949	0.193371	25.6833
2014	5	5	21	1.04921	0.868483	0.843938	0.178299	0.577776	0.783135	25.9833
2014	5	5	22	1.46497	1.27571	1.02951	0.552918	0.464895	0.419644	26.85
2014	5	5	23	0.63093	0.729716	0.625104	1.10696	0.617549	0.365955	26.45
2014	5	6	0	0.880234	1.157	0.948197	2.21393	1.03632	0.430942	26.2667
2014	5	6	1	0.662649	-0.0585918	-0.439083	-2.81289	-1.86759	-1.38164	26.3167
2014	5	6	2	0.917392	1.04315	0.911309	1.5234	0.903422	0.58471	26.6833
2014	5	6	3	1.23938	1.17835	1.00534	0.945258	0.701887	0.576777	26.7
2014	5	6	4	0.366678	0.516842	0.520962	1.09029	0.721009	0.531171	26.3833
2014	5	6	5	0.427816	0.742713	0.737488	1.94526	1.13901	0.724542	26.2667
2014	5	6	6	0.451876	-0.374231	0.297968	-3.529	0.0984089	1.96315	26.2667
2014	5	6	7	1.38113	0.742713	0.0936948	-1.69529	-1.5756	-1.51407	26.1333
2014	5	6	8	-0.135098	-0.0383106	0.279934	0.331304	0.818068	1.0683	27.3167
2014	5	6	9	-0.210367	0.172324	0.183295	1.63376	0.693719	0.210471	30.5333
2014	5	6	10	0.689675	0.611196	0.449902	0.311497	0.13901	0.0503396	33.45
2014	5	6	11	0.60292	0.58253	0.442056	0.504661	0.233478	0.0940712	34.3833
2014	5	6	12	0.449545	0.409714	0.327341	0.257603	0.168891	0.123286	34.8
2014	5	6	13	0.478871	0.457135	0.336052	0.374131	0.150872	0.036101	34.8667
2014	5	6	14	0.471741	0.405214	0.277628	0.151157	0.02594	-0.0384303	35.0333
2014	5	6	15	0.54778	0.494252	0.34173	0.28984	0.0745652	-0.036101	34.9833
2014	5	6	16	0.388938	0.385866	0.274896	0.374131	0.127028	0	34.8
2014	5	6	17	0.769256	0.687984	0.49013	0.377618	0.128212	0	33
2014	5	6	18	-0.0180251	0.0674648	0.116684	0.393937	0.29135	0.238613	31.6833
2014	5	6	19	0.99716	0.767329	0.475661	-0.110361	-0.200519	-0.246866	28.5333
2014	5	6	20	0.213517	0.231974	0.427774	0.302457	0.705581	0.912815	27.8833
2014	5	6	21	0.594947	0.394836	-0.393373	-0.369356	-1.67484	-2.34594	27.85
2014	5	6	22	0.796886	0	0.0936948	-3.04318	-0.818068	0.325798	27.85
2014	5	6	23	1.14031	0.693208	0.306125	-1.01422	-0.77549	-0.652768	27.75
2014	5	7	0	-0.333717	1.19854	0.129715	7.04996	0.730604	-2.51799	27.75
2014	5	7	1	-0.313466	-0.672414	-0.237503	-2.04318	-0.13901	0.839868	27.6833
2014	5	7	2	0.32466	0.257287	0.424829	0	0.554709	0.839868	27.6
2014	5	7	3	1.06089	0.957968	0.797143	0.564925	0.455168	0.398744	26.7667
2014	5	7	4	0.509384	1.18578	0.416736	3.76883	0.296607	-1.48836	26.3333
2014	5	7	5	0.906902	1.11761	0.951937	1.92226	1.01033	0.541532	25.9167
2014	5	7	6	1.11393	0.839036	0.491036	-0.210735	-0.316611	-0.371039	25.85
2014	5	7	7	0.492983	0.160964	0.364175	-1.10696	0.197161	0.867573	25.9667
2014	5	7	8	0.112918	0.740767	-0.0299443	3.13842	-0.21518	-1.93917	27.6667
2014	5	7	9	0.9372	0.631517	0.405187	-0.535837	-0.284625	-0.155484	29.95
2014	5	7	10	0.671391	0.5	0.307227	-0.154517	-0.16495	-0.170314	31.6667
2014	5	7	11	-0.30627	-0.440678	-0.172913	-0.953959	0	0.490402	32.4667
2014	5	7	12	0.433032	0.289712	0.18624	-0.257604	-0.133753	-0.070085	32.15
2014	5	7	13	-0.070053	-0.0555157	0.00942958	0	0.112487	0.170314	32.1667
2014	5	7	14	0.258671	0.165991	0.118254	-0.187941	-0.0638114	0	32.9833
2014	5	7	15	0.643148	0.556237	0.442323	0.22434	0.181932	0.160132	33.8
2014	5	7	16	0.237585	0.226256	0.199272	0.182993	0.149595	0.132426	31.9667
2014	5	7	17	0.453666	0.341259	0.293294	-0.0880061	0.0853545	0.174474	31.05
2014	5	7	18	0.118661	0.170038	0.170117	0.366239	0.236836	0.170314	30.7167
2014	5	7	19	0.564093	0.512656	0.408073	0.316223	0.205776	0.148998	28.8333
2014	5	7	20	0.869744	0.568752	0.491036	-0.58069	0	0.298516	27.2333
2014	5	7	21	0.0884423	0.0963225	0.0305376	0.126416	-0.044542	-0.132427	24.3
2014	5	7	22	-1.02985	0.0229019	-0.487731	4.04318	0.21518	-1.75268	23.55
2014	5	7	23	0.551729	0.368483	0.504047	-0.331304	0.442222	0.839868	23.8667
2014	5	8	0	0.553416	0.257287	0.366589	-0.873584	0.124349	0.637357	24.1167
2014	5	8	1	0.992747	0.549768	0.391663	-1.1419	-0.387708	0	23.8833
2014	5	8	2	0.616817	-0.189256	-0.134829	-3.26752	-1.10942	0	23.8
2014	5	8	3	1.82673	1.10082	1.24337	-1.67134	0.486969	1.59649	24.2167
2014	5	8	4	-0.165956	-0.131517	0.217797	0	0.715375	1.08313	24.95
2014	5	8	5	0	1.01781	0.405187	4.90467	0.930555	-1.11242	24.9833
2014	5	8	6	0.584241	1.13152	0.810374	3.22148	1.10358	0.0148295	25.4167
2014	5	8	7	-1.01505	0.425311	0.728993	5.92581	2.99033	1.48128	25.8
2014	5	8	8	0	0.225331	0.385343	1.08583	0.884981	0.781729	27.55
2014	5	8	9	1.80603	1.59221	1.01964	0.77566	0	-0.398744	29.4333
2014	5	8	10	0.530487	0.420401	0.2995	0	0	0	31.6167
2014	5	8	11	0.480272	0.343606	0.320129	-0.178299	0.112487	0.261972	33.5667
2014	5	8	12	0.440034	0.298951	0.248432	-0.239823	0	0.123286	33.8833
2014	5	8	13	0.192829	0.195258	0.194715	0.204533	0.197161	0.193371	32.35
2014	5	8	14	0.703788	0.692332	0.564575	0.648584	0.384071	0.248093	28.6
2014	5	8	15	-0.955589	-0.660964	-0.183295	0.464163	0.818068	1	32.0667
2014	5	8	16	0.742527	0.5307	0.399057	-0.278233	-0.0462891	0.0729464	32.95
2014	5	8	17	0.357763	0.263199	0.305108	-0.0979236	0.236836	0.408926	31.9167
2014	5	8	18	0.254306	0.286495	0.341123	0.409421	0.453691	0.476449	30.4167
2014	5	8	19	0.581332	0.567757	0.455067	0.515917	0.29135	0.175907	28.4
2014	5	8	20	-0.165956	0	0.535201	0.633761	1.44433	1.86102	27.5667
2014	5	8	21	0.786082	-0.196957	-0.246102	-3.95103	-1.58444	-0.367845	27.5167
2014	5	8	22	0.869744	0.568752	0.65827	-0.58069	0.384071	0.880026	27.0667
2014	5	8	23	0.892789	0.707519	0.643793	0	0.320942	0.485929	26.9167
2014	5	9	0	1.0959	1.02945	0.772943	0.77566	0.35419	0.137525	26.0167
2014	5	9	1	-0.0125552	0.734193	-0.100783	3.58591	-0.21518	-2.16921	25.5667
2014	5	9	2	-0.531078	-0.232334	0.0695517	0.90852	0.848332	0.817391	25.5
2014	5	9	3	0.868515	0.216948	1.46178	-2.27128	2.23102	4.54552	25.4167
2014	5	9	4	0.63093	0.742713	0.784238	1.1696	0.983018	0.887103	25.25
2014	5	9	5	2.34343	1.92275	1.48891	0.316223	0.380945	0.414216	25.25
2014	5	9	6	-0.652603	0.292481	-0.272689	3.90161	0.21991	-1.67274	25.7333
2014	5	9	7	0.73814	0.935411	0.0541446	1.68875	-0.832729	-2.12895	25.9333
2014	5	9	8	0	0	0	-0.148466	0.594635	0.976641	27.3833
2014	5	9	9	0.57684	0.671977	0.346228	1.03529	0.0472152	-0.460725	29.7
2014	5	9	10	0.497485	0.270284	0.159388	-0.597362	-0.278991	-0.115327	31.6833
2014	5	9	11	0.147931	-0.0142846	-0.0101765	-0.63376	-0.21518	0	33.8667
2014	5	9	12	0.581332	0.431248	0.307227	-0.1419	-0.048179	0	34.1667
2014	5	9	13	0.440034	0.38772	0.289566	0.187941	0.0944683	0.0464167	34.2667
2014	5	9	14	0.172045	0.116021	0.111212	-0.0979236	0.0323369	0.0993	33.8333
2014	5	9	15	0.087848	0.0401711	0.0697522	-0.1419	0.0462891	0.143031	32.9667
2014	5	9	16	0.178559	0.185236	0.146861	0.210735	0.105762	0.0517989	32.9667
2014	5	9	17	0.189002	0.14978	0.181314	0	0.171347	0.259432	30.2667
2014	5	9	18	0.0506903	0.0979096	0.143292	0.278233	0.263359	0.255713	29.15
2014	5	9	19	0.721525	0.798051	0.675249	1.09029	0.615246	0.371039	27.9667
2014	5	9	20	1.26186	1.20752	0.934862	1	0.510876	0.259432	27.35
2014	5	9	21	1.0167	0.89793	0.797714	0.444356	0.513772	0.549457	27.25
2014	5	9	22	0.63093	0.5	0.638875	0	0.649177	0.9829	27.25
2014	5	9	23	1.11047	1.00579	0.859217	0.606063	0.533443	0.496111	27.25
2014	5	10	0	0.184346	1.0931	0.415569	4.56347	0.715375	-1.26282	27.2667
2014	5	10	1	0.0628	0.0497678	0.0686216	0	0.0761698	0.115327	26.4833
2014	5	10	2	0.771244	0.557739	0.61872	-0.257604	0.420956	0.769783	25.9333
2014	5	10	3	-0.63093	-0.631517	-0.208368	-0.633761	0.339529	0.839868	25.4
2014	5	10	4	0.544175	0.5	0.663435	0.331304	0.818068	1.0683	25.5
2014	5	10	5	0.577891	0.647224	0.873416	0.911994	1.2566	1.43375	25.8333
2014	5	10	6	1.30738	-0.213711	-0.134829	-6.02252	-2.00481	0.0605802	25.4167
2014	5	10	7	0	1.39747	0.0936948	6.73418	0.21518	-3.13604	25.5667
2014	5	10	8	0.427816	0.242713	0.449902	-0.464163	0.478539	0.963155	27.2167
2014	5	10	9	0.823272	0.617233	0.488705	-0.169597	0.054904	0.170314	29.75
2014	5	10	10	0.0628001	-0.0817494	-0.172913	-0.633761	-0.478539	-0.398744	31.6333
2014	5	10	11	0.921728	0.987739	0.84968	1.23982	0.756262	0.507677	27.6833
2014	5	10	12	0.887428	0.873308	0.684965	0.819385	0.422449	0.218396	25.5333
2014	5	10	13	-0.47703	-0.419268	-0.477687	-0.198686	-0.478539	-0.622403	26.6333
2014	5	10	14	0.586519	0.0760015	0.122766	-1.87358	-0.478539	0.238613	28.45
2014	5	10	15	0.712498	0.598199	0.512014	0.161707	0.252065	0.298516	29.9667
2014	5	10	16	0.591953	0.554074	0.473948	0.409421	0.320942	0.275458	29.6833
2014	5	10	17	0.614529	0.418251	0.369791	-0.331304	0.0524629	0.249746	29.4333
2014	5	10	18	0.913245	0.72373	0.612846	0	0.223348	0.338164	27.85
2014	5	10	19	-0.238814	1.12221	0.556607	6.31974	1.58796	-0.844516	26.2333
2014	5	10	20	0.680144	0.611196	0.482175	0.347896	0.225488	0.162561	25.4667
2014	5	10	21	0	0	0	0.77566	0.397112	0.202512	25.65
2014	5	10	22	1.26186	0.963	0.761394	-0.178299	0.112487	0.261972	25.55
2014	5	10	23	-0.278768	-0.352436	-0.202101	-0.633761	-0.102693	0.170314	25.2333
2014	5	11	0	1.46497	1.02945	0.659853	-0.63376	-0.384071	-0.255713	25.3333
2014	5	11	1	3.90118	1.70752	2.48126	-6.66972	0.640189	4.398	25.65
2014	5	11	2	2.85709	0.103225	1.64621	-10.4133	0.0761698	5.46852	25.8
2014	5	11	3	-0.251087	0.0906649	-0.084599	1.39576	0.131271	-0.518767	25.6
2014	5	11	4	1.91058	1.4693	1.1742	-0.215878	0.219403	0.443168	25.4667
2014	5	11	5	2.87085	2.33621	1.76353	0.294499	0.327776	0.344883	25.4667
2014	5	11	6	-1.76191	0.259514	0.276106	7.979	2.91861	0.317207	25.6
2014	5	11	7	-0.323832	-0.256631	-0.182827	0	0	0	25.6833
2014	5	11	8	1.27953	1.29012	0.87515	1.33054	0.350823	-0.152823	27.15
2014	5	11	9	0.398917	0.729716	1.04057	1.99298	1.87254	1.81062	30.1833
2014	5	11	10	0.441928	0.292481	0.163653	-0.278233	-0.197161	-0.155484	32.3333
2014	5	11	11	0.442497	0.385865	0.321646	0.169597	0.16495	0.162561	34.1667
2014	5	11	12	0.113928	0.0902861	0.172913	0	0.249392	0.377597	34.45
2014	5	11	13	0.541671	0.492029	0.404673	0.302457	0.227042	0.188273	34.6
2014	5	11	14	0.197443	0.225221	0.194347	0.331304	0.190332	0.117863	34.65
2014	5	11	15	0.199673	0.179771	0.128072	0.103771	0.0352332	0	34.9833
2014	5	11	16	0.361516	0.286495	0.231888	0	0.0638114	0.0966149	34.0667
2014	5	11	17	0.2295	0.241196	0.198191	0.285864	0.157597	0.0916581	32.7333
2014	5	11	18	0.209832	0.166288	0.16192	0	0.0997965	0.151099	30.6167
2014	5	11	19	0.330094	0.29104	0.246891	0.1419	0.13901	0.137525	28.2833
2014	5	11	20	0.981975	0.813391	0.708622	0.169597	0.35419	0.449084	27.3
2014	5	11	21	0.991762	0.906457	0.736163	0.58069	0.404751	0.314306	27.2
2014	5	11	22	1.00571	0.750449	0.797143	-0.22434	0.526718	0.912815	27.1167
2014	5	11	23	1.0959	0.947253	0.771477	0.379583	0.350823	0.336038	27.2833
2014	5	12	0	0.589859	0.202195	0.603378	-1.27823	0.620907	1.5972	27.1
2014	5	12	1	1.30487	1.18387	0.945065	0.721767	0.478539	0.353503	27.1167
2014	5	12	2	1.18266	1	0.891409	0.302457	0.513772	0.622403	27.0167
2014	5	12	3	0.63093	0.326038	0.513142	-0.838294	0.360418	0.976641	26.6833
2014	5	12	4	1.2124	1.1181	0.0735393	0.75797	-1.40312	-2.51407	26.6167
2014	5	12	5	0.0466892	0.262331	0.174199	1.08583	0.339529	-0.0441242	26.5333
2014	5	12	6	1.37822	1.09221	0.663435	0	-0.263359	-0.398744	26.4333
2014	5	12	7	0.36907	0.131517	0.47088	-0.77566	0.602888	1.31156	26.5833
2014	5	12	8	0	-0.103225	0.114673	-0.497427	0.263359	0.654457	27.5167
2014	5	12	9	0.334718	0.144753	-0.12915	-0.58069	-0.730604	-0.80767	31.0333
2014	5	12	10	0.709158	0.561994	0.400373	0	0	0	33.6
2014	5	12	11	0.600367	0.457968	0.338952	-0.0858329	0	0.0441242	29.5833
2014	5	12	12	0.928617	0.873729	0.775852	0.664119	0.577776	0.533389	26.3667
2014	5	12	13	0.0466891	-0.205713	-0.0528582	-1.1696	-0.181932	0.325798	28.1667
2014	5	12	14	0.758497	0.628318	0.518618	0.131188	0.20759	0.246866	31.4667
2014	5	12	15	0.404149	0.337663	0.252648	0.0837644	0.0562118	0.0420478	33.2667
2014	5	12	16	0.524169	0.476822	0.370233	0.296014	0.170638	0.106186	33.6333
2014	5	12	17	0.232961	0.292481	0.311492	0.519781	0.413317	0.358587	31.9
2014	5	12	18	-0.36907	-0.181285	-0.0293736	0.535837	0.411079	0.346945	29.4667
2014	5	12	19	0.359539	0.39068	0.420292	0.509603	0.499065	0.493648	27.8167
2014	5	12	20	0.97199	0.723729	0.663435	-0.22434	0.263359	0.514071	26.9667
2014	5	12	21	1.26186	0.963	0.712414	-0.178299	0	0.0916581	26.3333
2014	5	12	22	1.53503	1.33904	0.985103	0.590579	0.272069	0.108333	26.0667
2014	5	12	23	1.41576	1.22162	0.917768	0.480219	0.272069	0.165066	25.3333
2014	5	13	0	0.689675	0.590286	0.57587	0.210735	0.428309	0.540158	25.45
2014	5	13	1	-0.464973	-0.868483	-0.307227	-2.40942	-0.102693	1.08313	25.4833
2014	5	13	2	0.9372	0	0.405187	-3.57902	-0.284625	1.40893	25.5667
2014	5	13	3	0.869744	0.5	0.597741	-0.911994	0.245061	0.839868	24.3833
2014	5	13	4	0.464974	0.342249	0.346948	-0.126416	0.193914	0.358586	23.4333
2014	5	13	5	-0.69373	-0.453445	-0.262512	0.464163	0.296607	0.210471	23.5167
2014	5	13	6	0.798991	-0.923998	-0.208368	-7.50382	-1.51452	1.56441	23.6333
2014	5	13	7	-0.574608	-0.455366	-0.0223469	0	0.693719	1.05034	24.0333
2014	5	13	8	0.9643	0.395707	0.0735393	-1.77566	-1.08143	-0.724542	24.9167
2014	5	13	9	0	1.74529	1.38684	8.41025	3.18503	0.498903	27.75
2014	5	13	10	0.32466	0.0963226	0	-0.77566	-0.420956	-0.238613	30.5833
2014	5	13	11	0.448271	0.314016	0.192554	-0.198686	-0.13901	-0.108333	32.35
2014	5	13	12	0.809769	0.782927	0.611913	0.68042	0.355371	0.188273	34.15
2014	5	13	13	0.443039	0.449618	0.362289	0.474745	0.257588	0.145954	34.05
2014	5	13	14	0.293567	0.232646	0.192794	0	0.0621313	0.0940712	34.0333
2014	5	13	15	0.19603	0.15535	0.141829	0	0.0715506	0.108333	33.6167
2014	5	13	16	0.411415	0.446542	0.400157	0.58069	0.38556	0.28525	32.6167
2014	5	13	17	0.232961	0.27216	0.299678	0.421858	0.386184	0.367845	30.9333
2014	5	13	18	-0.0195758	-0.11633	0.10807	-0.485821	0.273578	0.663962	29.1167
2014	5	13	19	0.592395	0.577868	0.489189	0.52239	0.355371	0.269511	27.6167
2014	5	13	20	-0.686113	-0.193512	0.291886	1.68765	1.55997	1.49433	26.6833
2014	5	13	21	-0.140314	0.388804	0.611325	2.40942	1.58591	1.16256	26.8167
2014	5	13	22	0.869744	0.963	0.885327	1.31913	0.905532	0.692914	26.8
2014	5	13	23	1.30627	1.33904	0.985103	1.46416	0.568676	0.108333	26.9667
2014	5	14	0	0.698386	0.810744	0.649409	1.23982	0.585906	0.249746	26.8333
2014	5	14	1	0.677619	0.868483	0.799302	1.59736	0.957078	0.627927	26.9
2014	5	14	2	0.580348	0.818018	0.768292	1.72564	1.01198	0.645109	26.9333
2014	5	14	3	1.18266	1.22972	1.02391	1.40942	0.818068	0.514071	26.8
2014	5	14	4	0.112918	0.881966	0.836693	3.81884	1.77515	0.724542	26.8
2014	5	14	5	0.892789	0.903677	0.809666	0.945258	0.701887	0.576777	26.5667
2014	5	14	6	0.925144	0.858928	0.799302	0.606063	0.636136	0.651595	25.8833
2014	5	14	7	0.180638	0.482188	0.649137	1.63376	1.2566	1.06271	25.8
2014	5	14	8	1.87808	0	0.369218	0	-1.58719	0	26.9167
2014	5	14	9	0.464973	0.557739	0.564575	0.911994	0.693719	0.58151	30.45
2014	5	14	10	0.414264	0.45226	0.397536	0.597362	0.375846	0.261972	32.55
2014	5	14	11	0.309489	0.380308	0.307227	0.650758	0.304296	0.126189	32.8333
2014	5	14	12	0.481257	0.381387	0.343054	0	0.163858	0.248093	33.0833
2014	5	14	13	0.120017	0.036193	0.115821	-0.283918	0.110382	0.313079	32.9
2014	5	14	14	-0.20971	-0.134126	-0.0325482	0.154517	0.197161	0.219083	29.1167
2014	5	14	15	0.236217	0.13374	0.34173	-0.257604	0.478539	0.856968	30.2167
2014	5	14	16	0.411415	0.292481	0.318123	-0.161707	0.197161	0.381644	32.2833
2014	5	14	17	0.320474	0.341513	0.257776	0.421858	0.176481	0.0503396	30.2667
2014	5	14	18	0.66572	0.571302	0.539502	0.210735	0.375846	0.460725	28.9167
2014	5	14	19	0.27057	0.214422	0.508964	0	0.818068	1.23861	27.7167
2014	5	14	20	1.2498	1.12196	0.902427	0.63376	0.452016	0.358587	27.7
2014	5	14	21	0.981975	0.89623	0.702238	0.568786	0.339529	0.221675	28.1667
2014	5	14	22	1.04388	1.0453	0.836517	1.05075	0.567655	0.319312	27.7167
2014	5	14	23	1.21894	0.990446	0.840436	0.117844	0.34966	0.468829	27.8167
2014	5	15	0	1.0331	0.868483	0.779248	0.239823	0.450099	0.558195	28.1167
2014	5	15	1	1.25398	1.13565	0.916333	0.683777	0.478539	0.373032	25.0667
2014	5	15	2	-0.402174	0	0.232274	1.53584	1.0549	0.80767	24.8
2014	5	15	3	0.63093	0.631517	0.597741	0.633761	0.554709	0.514071	25.2833
2014	5	15	4	1.2938	1.34225	1.1684	1.52726	1.0058	0.73773	25.9667
2014	5	15	5	0.802102	1.13565	0.992349	2.40942	1.23902	0.637357	25.5
2014	5	15	6	0.862943	1.00579	0.903932	1.55132	0.957078	0.651595	25.5667
2014	5	15	7	0.955589	1.076	0.895709	1.53584	0.818068	0.449084	25.7667
2014	5	15	8	0	0.131517	0.0936948	0.633761	0.21518	0	27.2167
2014	5	15	9	0	0.131517	0	0.633761	0	-0.325798	30.2333
2014	5	15	10	0.661788	0.524455	0.394608	0	0.048179	0.0729464	32.9167
2014	5	15	11	0.164375	0.27216	0.229346	0.683777	0.313589	0.123286	34.45
2014	5	15	12	0.292718	0.316936	0.305008	0.409421	0.320942	0.275458	34.1333
2014	5	15	13	0.30627	0.320773	0.2787	0.376157	0.242951	0.174474	31.6167
2014	5	15	14	0.0915166	0.188188	0.237192	0.557361	0.426076	0.358586	31.5333
2014	5	15	15	-0.113928	0.117233	0.240453	1	0.699947	0.545699	27.1167
2014	5	15	16	0.658939	0.696159	0.553756	0.838294	0.417374	0.200991	24.7833
2014	5	15	17	0.662871	0.701049	0.643793	0.846845	0.619056	0.501956	26.05
2014	5	15	18	0.464974	0.588769	0.654175	1.06152	0.899495	0.8162	25.9333
2014	5	15	19	0.394712	0.520321	0.539502	1	0.727237	0.587017	25.5167
2014	5	15	20	0.979544	1.02365	0.833894	1.1921	0.645043	0.363819	25.8833
2014	5	15	21	0.402174	0.707519	0.697937	1.87358	1.08143	0.674202	26.1833
2014	5	15	22	0.983599	0.88125	0.703155	0.490398	0.339529	0.261972	26.5333
2014	5	15	23	0.834044	0.691664	0.624275	0.14794	0.352288	0.457338	25.6
2014	5	16	0	0.886936	0.747979	0.656804	0.217325	0.358413	0.430942	25.0833
2014	5	16	1	0.382167	0.302861	0.315539	0	0.229147	0.346945	24.7
2014	5	16	2	1.47102	0	0.0792177	-5.6176	-1.7254	0.275458	24.85
2014	5	16	3	-0.109192	0.786181	-0.428031	4.20547	-0.841439	-3.43591	24.5
2014	5	16	4	-0.411415	0.120504	0.332301	2.15182	1.29661	0.856968	24.45
2014	5	16	5	0.26186	0.546555	0.320752	1.63376	0.397112	-0.238613	24.0167
2014	5	16	6	0.761186	0.734743	0.429746	0.63376	0	-0.325798	24.0167
2014	5	16	7	0.981611	1.26053	0.915617	2.32566	0.83005	0.0612027	24.6
2014	5	16	8	1.21517	1.03519	0.449902	0.347896	-0.54235	-1	25.75
2014	5	16	9	0.544175	0.270284	0.192554	-0.77566	-0.263359	0	26.7
2014	5	16	10	0.821132	0.782249	0.604036	0.63376	0.322547	0.162561	24.9833
2014	5	16	11	-0.0715841	0.117233	0.173118	0.838294	0.490401	0.311559	25.2667
2014	5	16	12	0.605287	0.687198	0.574005	1	0.533443	0.2936	25.9667
2014	5	16	13	0.917392	0.88798	0.708882	0.77566	0.438528	0.265218	26.8833
2014	5	16	14	0.456093	0.478678	0.389997	0.564925	0.304296	0.170314	28.2167
2014	5	16	15	0.950403	0.884694	0.679248	0.633761	0.327667	0.170314	28.9833
2014	5	16	16	0.0792012	-0.0687518	0.253083	-0.633761	0.478539	1.05034	30.65
2014	5	16	17	0.556073	0.38722	0.331979	-0.257604	0.0414156	0.195133	30.5333
2014	5	16	18	0.646899	0.48059	0.428228	-0.154517	0.144698	0.298516	28.4833
2014	5	16	19	-0.389076	-0.197139	0.0918294	0.535837	0.715375	0.80767	26.1833
2014	5	16	20	0.30627	-0.0687518	0.044715	-1.5009	-0.294419	0.325798	25.4667
2014	5	16	21	1.7502	0.672414	0.172913	-3.44347	-1.87221	-1.06447	25.3167
2014	5	16	22	1.78927	1.56051	0.272689	0.686905	-1.69372	-2.91753	25.6833
2014	5	16	23	0.26186	1.07068	0.346031	4.15943	0.455168	-1.44908	25.2667
2014	5	17	0	0.140314	0.5	0.564575	1.87358	1.11467	0.724542	26.3167
2014	5	17	1	-0.165956	0.292481	0.504047	2.04318	1.37278	1.02814	25.5333
2014	5	17	2	-0.27797	-0.220286	0.0753393	0	0.533443	0.80767	25.8833
2014	5	17	3	1.20311	1.32193	0.571663	1.77566	-0.24708	-1.28691	25.4
2014	5	17	4	-1.1351	-0.560508	-0.0762728	1.63376	1.29661	1.12329	25.6167
2014	5	17	5	-0.0409165	1.27374	0.341892	6.29422	0.838243	-1.96652	25.5667
2014	5	17	6	0	-0.742713	-0.172913	0	0	1.23861	25.7
2014	5	17	7	0.834044	0.707519	0.712414	0.22434	0.554709	0.724542	25.9167
2014	5	17	8	0.544175	0.431248	0.60929	0	0.693719	1.05034	26.8833
2014	5	17	9	0	0.485427	0.241534	2.3392	0.554709	-0.362643	29.15
2014	5	17	10	0.741397	0.637311	0.487196	0.239823	0.157597	0.115327	30.5667
2014	5	17	11	0.703788	0.611196	0.311492	0.257604	-0.197161	-0.430942	31.9333
2014	5	17	12	0.682958	0.5	0.385581	-0.198686	0	0.102139	32.8333
2014	5	17	13	0.574463	0.395104	0.303349	-0.28984	-0.048179	0.0760516	32.5333
2014	5	17	14	0.0212517	0.166622	0.149859	0.721767	0.316611	0.108333	32.4167
2014	5	17	15	0.40781	0.467935	0.356207	0.697543	0.289299	0.0794326	31.2667
2014	5	17	16	-0.190896	0.217201	0.289566	1.77566	0.912536	0.468829	30.7333
2014	5	17	17	0.308549	0.537	0.461785	1.40942	0.660471	0.275458	30.1333
2014	5	17	18	0.464973	0.75125	0.733393	1.8445	1.08143	0.689156	29.1333
2014	5	17	19	0.834044	0.868483	0.827087	1	0.818068	0.724542	27.6667
2014	5	17	20	0.0263856	-0.221803	0.439725	-1.1696	0.975665	2.07848	26.6
2014	5	17	21	1.32238	0.827676	-0.241534	-1.06152	-2.26932	-2.89021	26.3667
2014	5	17	22	0.227069	-0.131517	0.397341	-1.5009	0.618117	1.70744	26.1833
2014	5	17	23	1.97724	1.29692	0.558191	-1.30112	-1.28176	-1.27181	26.1
2014	5	18	0	0.435127	0.830257	0.695564	2.3392	1.03325	0.361899	26.0667
2014	5	18	1	1.67534	-0.131517	0.504047	-7.03162	-1.01466	2.07848	26.2333
2014	5	18	2	-1.3589	-0.0769026	-0.296321	4.81884	1.08143	-0.839868	26.05
2014	5	18	3	-0.0530386	0.297004	0.707543	1.63376	1.69372	1.72454	25.8667
2014	5	18	4	0	0	0	0.358674	1.98126	2.81539	25.55
2014	5	18	5	0.227069	1.16814	0.0792177	4.76195	-0.112487	-2.61829	25.6
2014	5	18	6	1.09009	0.163716	0.344621	-3.37395	-0.621955	0.792765	25.4833
2014	5	18	7	-0.0371578	-0.160964	1.10936	-0.63376	2.59594	4.25624	25.55
2014	5	18	8	-0.190896	-0.0197642	1.08654	0.633761	2.74286	3.82709	26.8833
2014	5	18	9	1.31291	1.20404	0.900627	0.788278	0.366052	0.148998	24.95
2014	5	18	10	0.588585	0.592212	0.498173	0.606063	0.380945	0.265218	26.0333
2014	5	18	11	-0.203114	-0.292481	0.147839	-0.633761	0.602888	1.23861	27.2167
2014	5	18	12	0.494339	0.517523	0.495552	0.606063	0.497126	0.441124	29.9833
2014	5	18	13	0.37702	0.38722	0.295256	0.426173	0.18924	0.0674398	30.5667
2014	5	18	14	0.473441	0.486389	0.393261	0.535837	0.289299	0.162561	31.25
2014	5	18	15	0.423779	0.374838	0.26704	0.187941	0.0638114	0	31.4
2014	5	18	16	-0.258603	-0.447651	0.037294	-1.1696	0.420956	1.23861	29.4167
2014	5	18	17	0.592732	0.690015	0.67216	1.06152	0.775146	0.627927	28.4
2014	5	18	18	0.536683	0.649041	0.526707	1.07812	0.513772	0.223659	27.05
2014	5	18	19	1.04234	1.07342	0.841564	1.1921	0.581232	0.267204	26.2167
2014	5	18	20	0.27057	0.660964	0.806932	2.15182	1.50238	1.16853	25.8833
2014	5	18	21	-0.406228	-0.160964	0	0.77566	0.526718	0.398744	25.6833
2014	5	18	22	1.23168	0.416995	0.011052	-2.69417	-1.57163	-0.99456	25.5833
2014	5	18	23	-0.421962	0.1211	0.191517	2.19497	0.986959	0.365955	25.5167
2014	5	19	0	0.834044	0.339036	0.686055	-1.55132	0.494171	1.5457	25.95
2014	5	19	1	0	0	0	-1.85002	-1.75426	-1.70503	25.8167
2014	5	19	2	1.30627	0.689256	-0.0317977	-1.66702	-1.76675	-1.81801	25.8333
2014	5	19	3	0.184346	0.703829	0.816491	2.68765	1.63614	1.09558	25.8667
2014	5	19	4	0.357475	0.319367	0.19741	0.173839	-0.0101307	-0.104704	25.5667
2014	5	19	5	0.335228	0.0557106	-0.497832	-1.01172	-1.57799	-1.86908	25.2
2014	5	19	6	0.618873	0.858928	0.651463	1.77566	0.693719	0.137525	24.95
2014	5	19	7	1.21517	1.21648	0.985103	1.22148	0.686797	0.411932	25.35
2014	5	19	8	0	0	0	-0.633761	0.339529	0.839868	26.5167
2014	5	19	9	1.28434	0.198445	-0.208368	-3.9484	-2.14382	-1.21614	28.6833
2014	5	19	10	0	0.777908	0.241534	3.74862	0.554709	-1.08719	30.7167
2014	5	19	11	0.563474	0.446542	0.356207	0	0.0874639	0.132427	31.8
2014	5	19	12	0.332341	0.263374	0.27115	0	0.191808	0.290412	32.1
2014	5	19	13	0.386745	0.409714	0.356207	0.497427	0.316611	0.223659	32.6
2014	5	19	14	0.464973	0.368483	0.287586	0	0.0575832	0.087185	33.35
2014	5	19	15	0.203114	0.284928	0.30117	0.597362	0.428309	0.341404	31.5167
2014	5	19	16	0.219515	0.394248	0.421901	1.06152	0.684315	0.490402	30.7
2014	5	19	17	-0.0587455	0.0849625	0.208368	0.63376	0.554709	0.514071	31.4333
2014	5	19	18	0.0728579	0.292481	0.377186	1.13119	0.771779	0.587017	30.1667
2014	5	19	19	-0.165956	0.111196	0.287586	1.1696	0.875651	0.724542	28.0833
2014	5	19	20	0.869744	-0.131517	0.435425	-3.95518	-0.127716	1.83987	27.45
2014	5	19	21	0.913245	1.14773	1.01964	2.04318	1.1576	0.702344	27.2833
2014	5	19	22	-0.427816	0.160964	0.564575	2.40942	1.85132	1.56441	27.3167
2014	5	19	23	0.36907	0.311465	0	0.0914804	-0.478539	-0.771569	27.4833
2014	5	20	0	0.26186	0.318715	0.766559	0.535837	1.42096	1.87597	27.2
2014	5	20	1	-0.195803	0.80783	0.575509	4.64054	1.5756	0	27.4
2014	5	20	2	1.48199	1.51348	0.419958	1.63376	-0.957078	-2.28895	26.75
2014	5	20	3	0.900406	0.837519	0.63571	0.597362	0.292502	0.135782	24.2
2014	5	20	4	0.300599	0.323182	0.333364	0.409421	0.375846	0.358587	23.2667
2014	5	20	5	1.01583	0.980763	0.832469	0.846845	0.59472	0.46511	22.9
2014	5	20	6	1.05567	0.949536	0.676463	0.544243	0.184786	0	22.8
2014	5	20	7	0.485157	0.365241	0.260203	-0.0927003	-0.0314744	0	22.9833
2014	5	20	8	-0.2647	0.14045	0.456266	1.68765	1.39108	1.23861	23.4
2014	5	20	9	-1.05875	0.921489	0.560275	8.48369	2.65951	-0.334536	23.8833
2014	5	20	10	-0.207151	-0.164163	0.110105	0	0.521461	0.789529	25.0333
2014	5	20	11	1.74188	-0.166712	0.0541446	-7.45532	-2.13418	0.601256	26.5833
2014	5	20	12	0.500674	0.5	0.356207	0.497427	0.168891	0	28.9667
2014	5	20	13	0.258297	0.245927	0.202987	0.198686	0.131271	0.0966149	29.5833
2014	5	20	14	0.349771	0.277187	0.197472	0	0	0	31.1333
2014	5	20	15	0.318768	0.252618	0.202812	0	0.0524629	0.0794326	31.1167
2014	5	20	16	0.401294	0.318018	0.269411	0	0.0984089	0.148998	30.85
2014	5	20	17	0.857894	0.750875	0.636596	0.342183	0.34966	0.353503	29.2167
2014	5	20	18	0.929947	0.792481	0.740199	0.267521	0.494171	0.610686	28.1
2014	5	20	19	-0.122809	0.221391	0.45569	1.53584	1.20578	1.0361	26.9833
2014	5	20	20	0.187003	0.537	0.670152	1.87358	1.29661	1	26.25
2014	5	20	21	0.344468	1.05885	0.950727	3.78695	1.73681	0.682886	25.75
2014	5	20	22	0.245458	0.0085368	-0.0250732	-0.896229	-0.375846	-0.108333	25.4333
2014	5	20	23	0.267393	0.128579	0.900543	-0.40153	1.72149	2.81287	25.4
2014	5	21	0	2.43062	1.59381	1.53086	-1.60182	0.364235	1.37493	25.2
2014	5	21	1	2.18584	1.78317	-0.847243	0.245471	-4.77995	-7.36338	25.4167
2014	5	21	2	0.464974	1.82672	1.27161	7.02702	2.3175	-0.103532	25.5333
2014	5	21	3	2.5501	2.33037	1.37528	1.49121	-0.148001	-0.990674	25.3333
2014	5	21	4	0.918126	0.880025	0.986807	0.734523	1.07586	1.25133	25.15
2014	5	21	5	1.32466	0.918251	0.74787	-0.633761	0	0.325798	25.2667
2014	5	21	6	1.22707	1.78644	0.47088	3.92261	-0.509599	-2.78807	25.2333
2014	5	21	7	-0.263871	-1.16576	-1.03887	-4.60992	-2.04374	-0.724542	25.4333
2014	5	21	8	0.139336	0.907541	0.467002	3.8412	0.891856	-0.624313	26.7833
2014	5	21	9	0.564873	0.339036	0.302063	-0.5234	-0.0386993	0.210471	30.1333
2014	5	21	10	0.60263	0.514573	0.366589	0.178299	0.0605375	0	32.55
2014	5	21	11	0.337757	0.302861	0.190689	0.169597	0	-0.087185	32.5
2014	5	21	12	0.288245	0.261986	0.209486	0.161707	0.107367	0.0794326	33.2667
2014	5	21	13	0.453378	0.412751	0.329505	0.257604	0.168891	0.123286	33.8667
2014	5	21	14	0.121546	0.125769	0.109755	0.1419	0.0944681	0.070085	33.6667
2014	5	21	15	0.345426	0.292481	0.221379	0.0902925	0.0605375	0.0452414	33.6
2014	5	21	16	0.155612	0.143641	0.156476	0.0979236	0.157597	0.188273	32.9
2014	5	21	17	0.206568	0.284206	0.276011	0.58069	0.366052	0.255713	30.9167
2014	5	21	18	0.38986	0.474559	0.422917	0.798015	0.46578	0.294988	28.5333
2014	5	21	19	0.220789	0.485715	0.536977	1.49743	0.946947	0.663962	27.2667
2014	5	21	20	0.0308585	0.231974	0.401414	1	0.881879	0.821157	26.7167
2014	5	21	21	0.717685	0.963	0.90336	1.89982	1.14411	0.75562	26.6333
2014	5	21	22	1.11656	1.39689	-0.00849437	2.46743	-1.46724	-3.48994	26.5
2014	5	21	23	0.526899	0.700269	1.08231	1.36234	1.80247	2.02872	26.2
2014	5	22	0	1.61482	1.66852	1.55548	1.87358	1.47854	1.27546	26.3
2014	5	22	1	0.0959033	0.5	0.525025	2.04318	1.08143	0.587017	25.65
2014	5	22	2	2.30627	2.79248	1.18329	4.64924	-0.272763	-2.80302	26
2014	5	22	3	1.35338	1.68013	1.44422	2.92794	1.56202	0.859834	25.9667
2014	5	22	4	1.9015	1.96446	1.49837	2.20489	0.975665	0.343757	25.8167
2014	5	22	5	2.16298	2.52348	1.04543	3.90019	-0.403579	-2.61602	25.8667
2014	5	22	6	1.48711	1.39891	0.890943	1.06207	0.117952	-0.367394	25.3833
2014	5	22	7	-0.828828	-0.475545	-0.0431066	0.873584	0.975665	1.02814	25.45
2014	5	22	8	-0.377698	0.0894851	0.272118	1.87358	1.11467	0.724542	26.6667
2014	5	22	9	0.643148	0.680201	0.510945	0.821701	0.339529	0.0916581	29.7667
2014	5	22	10	0.32466	0.342249	0.323041	0.409421	0.320942	0.275458	31.85
2014	5	22	11	0.653975	0.54771	0.429747	0.1419	0.13901	0.137525	33.2667
2014	5	22	12	0.40781	0.323182	0.244319	0	0.0323369	0.0489604	33.7833
2014	5	22	13	0.378218	0.323384	0.246699	0.113979	0.0761698	0.0567331	33.7333
2014	5	22	14	0.459372	0.390277	0.278039	0.126416	0.0429219	0	34.55
2014	5	22	15	0.359012	0.28451	0.239412	0	0.0843375	0.127693	34.45
2014	5	22	16	0.165956	0.15517	0.142674	0.113979	0.112487	0.11172	33.7
2014	5	22	17	-0.0444108	0.0182629	0.0816323	0.257604	0.245061	0.238613	32.0833
2014	5	22	18	0.394533	0.427401	0.361645	0.552918	0.319003	0.198753	29.8333
2014	5	22	19	0.382167	0.523147	0.492752	1.06152	0.636136	0.417456	27.95
2014	5	22	20	0.0792012	0.431248	0.579916	1.77566	1.22915	0.948201	26.9
2014	5	22	21	0.63093	0.826038	0.827087	1.57113	1.08143	0.829686	27.25
2014	5	22	22	-0.261859	-0.339036	0.287586	-0.633761	1	1.83987	27.0833
2014	5	22	23	0.603345	0.751883	0.849598	1.31913	1.16889	1.09166	27.25
2014	5	23	0	0.491879	0.839036	0.262512	2.16477	-0.0348859	-1.16567	26.5667
2014	5	23	1	1.05875	1.62775	0.0371655	3.80069	-1.28742	-3.90307	26.4167
2014	5	23	2	1.85969	0.596323	0.424829	-4.22826	-1.43562	0	26.1667
2014	5	23	3	1.25329	1.33196	-0.241534	1.63239	-2.17973	-4.13943	26.35
2014	5	23	4	1.10013	-0.835689	0.325426	-8.22826	-0.679058	3.20177	26.35
2014	5	23	5	0.661274	0.62332	0.499673	0.47838	0.29014	0.193371	22.5667
2014	5	23	6	0.301319	0.301555	0.317956	0.302457	0.339529	0.358587	22.65
2014	5	23	7	0.848181	0.895567	-0.334336	1.07653	-1.86759	-3.38108	23.3
2014	5	23	8	-0.398917	0.748507	-0.0168506	5.13034	0.478539	-1.91281	24.9667
2014	5	23	9	-0.140314	0.326038	0.391663	2.10696	1.08143	0.554228	27.0667
2014	5	23	10	0.443722	1.36151	-0.228523	4.86641	-1.10016	-4.1674	29.0167
2014	5	23	11	-0.0298466	0.0875433	0.245662	0.535837	0.602888	0.637357	30.25
2014	5	23	12	0.32466	0.301018	0.243823	0.210735	0.13901	0.102139	32.4667
2014	5	23	13	0.422629	0.299731	0.238606	-0.169597	0	0.087185	32.6667
2014	5	23	14	0.0167021	-0.21648	-0.154223	-1.10696	-0.375846	0	33.0167
2014	5	23	15	0.446205	0.322909	0.272895	-0.14794	0.048179	0.148998	32.7167
2014	5	23	16	0.438278	0.321094	0.265474	-0.126416	0.0414156	0.127693	32.9333
2014	5	23	17	0.264754	0.137617	0.239073	-0.347896	0.205776	0.490402	32.6667
2014	5	23	18	0.761186	0.654772	0.500742	0.248396	0.163048	0.119173	30.45
2014	5	23	19	0.648435	0.610195	0.513929	0.464163	0.339529	0.275458	28.05
2014	5	23	20	0.464974	-0.0687518	0.348361	-2.10696	0.197161	1.38164	27.1667
2014	5	23	21	-0.535026	0.765257	0.535201	5.73084	1.92287	-0.0346989	26.8667
2014	5	23	22	1.02419	1.06277	0.835327	1.21006	0.59044	0.271909	26.6167
2014	5	23	23	-1.69056	0.092353	-0.725104	6.90103	0.526718	-2.75013	26.6833
2014	5	24	0	0.484273	0.342249	0.662669	-0.200116	0.89398	1.45642	26.5833
2014	5	24	1	-0.724555	-0.705713	-0.0528582	-0.633761	0.818068	1.56441	26.5833
2014	5	24	2	0.220789	0.228429	0.346031	0.257604	0.50842	0.637357	26.3667
2014	5	24	3	0.880733	0.744519	0.61872	0.22434	0.278991	0.307086	26.4667
2014	5	24	4	-0.650936	-0.697139	-0.0406685	-0.873584	0.750608	1.58556	26.4833
2014	5	24	5	0.717685	0.631517	0.712414	0.302457	0.705581	0.912815	26.4333
2014	5	24	6	-0.135098	-0.330792	0.0715665	-1.07812	0.339529	1.0683	26.4333
2014	5	24	7	0.354025	-0.143441	0.347713	-2.04318	0.339529	1.56441	26.6
2014	5	24	8	1.43073	1.41156	1.10487	1.33836	0.682352	0.345116	28.0333
2014	5	24	9	0.85405	0.736966	0.601298	0.28984	0.273578	0.265218	30.7167
2014	5	24	10	0.265914	0.107506	0.183295	-0.497427	0.0761698	0.371039	33.3667
2014	5	24	11	0.279365	0.271159	0.257499	0.239823	0.229147	0.223659	31.2667
2014	5	24	12	0.826733	0.700269	0.543597	0.217325	0.176481	0.155484	32.6833
2014	5	24	13	0.413174	0.484487	0.356207	0.75682	0.282344	0.0384303	31.5667
2014	5	24	14	0.82911	0.759234	0.569184	0.492386	0.232162	0.0983884	30.1333
2014	5	24	15	0.585597	0.590458	0.438684	0.60902	0.248195	0.0627062	25.75
2014	5	24	16	-0.643841	0.710054	-0.180202	5.88037	0.420956	-2.38557	25.2833
2014	5	24	17	0.140314	0	0.262512	-0.535837	0.420956	0.912815	27.5167
2014	5	24	18	0.32466	0.0963226	0.147839	-0.77566	-0.081427	0.275458	25.8833
2014	5	24	19	1.34571	1.28825	-0.0373909	1.06884	-1.83072	-3.3213	25.7
2014	5	24	20	0.791032	0.810744	0.660461	0.886021	0.491162	0.288176	26.3167
2014	5	24	21	0.938028	0.863873	0.563483	0.58069	0.077845	-0.180653	26.4
2014	5	24	22	0.762334	0.611196	-0.498882	0.0340237	-2.13418	-3.24879	25.8167
2014	5	24	23	-0.197898	-2.42899	1.04133	-10.9492	2.64812	9.63809	26.4833
2014	5	25	0	0.32466	0.662835	1.09623	1.95427	2.09666	2.16985	26.4167
2014	5	25	1	0.880733	0.829482	0.886613	0.63376	0.894238	1.02814	26.1333
2014	5	25	2	2.98641	3.22972	1.67433	4.15885	-0.0269265	-2.17871	25.75
2014	5	25	3	1.14031	0.868483	0.772943	-0.169597	0.296607	0.536269	25.4333
2014	5	25	4	1.29621	1.19351	0.920782	0.801314	0.433997	0.24517	25.1833
2014	5	25	5	1.19857	1.21288	0.967199	1.26752	0.667196	0.358587	24.9167
2014	5	25	6	1.35776	1.26062	0.989007	0.889639	0.510876	0.316165	24.6667
2014	5	25	7	1.04921	1.05774	0.906305	1.09029	0.721009	0.531171	25.0333
2014	5	25	8	0.482999	0	0.52912	-1.8445	0.588921	1.83987	26.8833
2014	5	25	9	1.08676	0.555516	0.172913	-1.4732	-1.01198	-0.774882	29.6
2014	5	25	10	0.617033	0.488987	0.455067	0	0.245061	0.371039	31.0833
2014	5	25	11	0.544175	0.384694	0.338382	-0.22434	0.0715506	0.223659	32.8833
2014	5	25	12	0.593772	0.439853	0.313358	-0.14794	-0.0502299	0	34.2833
2014	5	25	13	0.328732	0.282711	0.216749	0.106964	0.0715506	0.0533455	34.2167
2014	5	25	14	0.182027	0.0976979	0.118581	-0.22434	0.0363174	0.170314	34
2014	5	25	15	0.363732	0.309161	0.234727	0.100762	0.0674596	0.0503396	34.15
2014	5	25	16	0.120017	0.0735768	0.0971322	-0.103771	0.0674596	0.155484	33.7333
2014	5	25	17	-0.0340317	-0.0269695	0.0275368	0	0.107367	0.162561	31.5
2014	5	25	18	0.0867551	0.339036	0.38128	1.30246	0.763164	0.485929	28.4333
2014	5	25	19	1.18532	1.0229	0.810237	0.402638	0.323897	0.283418	24.7167
2014	5	25	20	-0.0916097	-0.386615	-0.151497	-1.51319	-0.229147	0.430942	24.9833
2014	5	25	21	-0.32466	1.29248	0.172913	7.46809	0.818068	-2.60051	25.3667
2014	5	25	22	-0.140314	1.45619	1.02357	7.55298	2.53268	-0.0481128	25.65
2014	5	25	23	0.464974	-0.0849625	-0.208368	-2.18508	-1.08143	-0.514071	25.7
2014	5	26	0	0.182658	-0.423998	0.0541446	-2.74072	-0.112487	1.23861	26.05
2014	5	26	1	0.919633	-0.121428	-0.0865072	-4.09707	-1.39108	0	25.8
2014	5	26	2	1.01747	-0.322453	-0.105787	-5.43941	-1.56221	0.430942	26.1333
2014	5	26	3	0.441928	-0.0963226	0.287586	-2.15182	0.0874639	1.23861	26.4833
2014	5	26	4	1.189	1.05346	0.81912	0.535837	0.339529	0.238613	26.4667
2014	5	26	5	1.32886	1.00499	0.81261	-0.231823	0.143233	0.336038	26.5833
2014	5	26	6	0.961802	0.827833	0.759471	0.316223	0.497126	0.590122	26.6167
2014	5	26	7	0.411415	0.0963226	0.539502	-1.10696	0.705581	1.63736	26.15
2014	5	26	8	0.00831274	0.00658769	0.336994	0	0.763164	1.15548	28.1833
2014	5	26	9	1.04921	0.75125	0.791632	-0.386627	0.45765	0.891667	29.3833
2014	5	26	10	1	0.696159	0.661826	-0.464163	0.223348	0.576777	29.9667
2014	5	26	11	1.12676	0.816936	0.827088	-0.36624	0.438528	0.852235	31.4667
2014	5	26	12	0.657315	0.846948	0.751218	1.57113	0.872972	0.514071	29.9667
2014	5	26	13	0.578902	0.318715	0.295679	-0.674898	-0.0715506	0.238613	32.25
2014	5	26	14	0.551729	0.437235	0.370287	0	0.13503	0.204445	32.6
2014	5	26	15	0.0670043	0.199965	0.240641	0.707722	0.46578	0.341404	30.15
2014	5	26	16	0.252711	0.221803	0.2787	0.103771	0.312396	0.419644	29.4667
2014	5	26	17	0.492147	0.592212	0.505989	0.974346	0.523938	0.292396	25.2167
2014	5	26	18	0.558072	0.553458	0.602659	0.535837	0.660471	0.724542	24.5833
2014	5	26	19	0.892789	0.368483	0.564575	-1.63376	0.13901	1.05034	24.4167
2014	5	26	20	0.238814	-0.160964	0	-1.68765	-0.309648	0.398744	24.35
2014	5	26	21	-1.04921	-0.463	-0.195019	1.77566	0.912536	0.468829	24.4333
2014	5	26	22	1.05875	0.689256	0.449902	-0.721767	-0.339529	-0.143031	24.6167
2014	5	26	23	1.57218	1.39068	1.24382	0.697543	0.818068	0.880026	24.5833
2014	5	27	0	0.203114	0.229716	0.444521	0.331304	0.75753	0.976641	24.8333
2014	5	27	1	-0.165956	0.292481	0.564575	2.04318	1.51179	1.23861	25.2667
2014	5	27	2	0.615099	0.194973	0.196416	-1.40942	-0.346451	0.199991	25.3667
2014	5	27	3	1.22114	0.292481	0.778621	-3.25392	0.20485	1.9829	25.3833
2014	5	27	4	0	0	0	2.04318	1.12772	0.657102	24.9667
2014	5	27	5	0.23329	0.466829	0.441167	1.35867	0.710701	0.377597	23.9333
2014	5	27	6	1.82851	0.0627655	0.400922	-6.68033	-1.4501	1.23861	23.9667
2014	5	27	7	0.286462	0.227016	0.210709	0	0.112487	0.170314	24.0333
2014	5	27	8	-0.461325	0.709688	-0.260453	5.1816	0	-2.66371	24.85
2014	5	27	9	0.710131	0.620504	0.579916	0.278233	0.411079	0.479372	26.7667
2014	5	27	10	-0.0867551	0.307928	-0.221892	1.81516	-0.397112	-1.53438	28.95
2014	5	27	11	0.605287	0.368483	0.262512	-0.535837	-0.181932	0	30.9833
2014	5	27	12	0.572184	0.418251	0.297968	-0.169597	-0.0575832	0	30.8167
2014	5	27	13	0.360833	0.378165	0.32765	0.444356	0.284625	0.202512	30.6667
2014	5	27	14	0.547245	0.459915	0.345683	0.126416	0.0843375	0.0627062	31.9833
2014	5	27	15	0.382827	0.349938	0.265114	0.22434	0.112487	0.0549871	32.0833
2014	5	27	16	0.41717	0.429569	0.368021	0.476919	0.304296	0.215555	30.8333
2014	5	27	17	0.550105	0.509368	0.39501	0.353803	0.193914	0.11172	30.4
2014	5	27	18	0.386745	0.306488	0.413366	0	0.447882	0.678125	28.7167
2014	5	27	19	0.608454	0.525919	0.530014	0.210735	0.428309	0.540158	27.4833
2014	5	27	20	0.761186	0.810744	0.692259	1	0.602888	0.398744	27.2
2014	5	27	21	0.923648	0.928132	0.750815	0.945258	0.526718	0.311559	26.75
2014	5	27	22	0.464974	0.257287	0.183295	-0.535837	-0.181932	0	26.2667
2014	5	27	23	2.31542	2.04373	2.06611	1.0062	1.74286	2.12156	25.8833
2014	5	28	0	1.16173	0.179948	1.19848	-3.56933	1.24614	3.72163	25.9833
2014	5	28	1	-2.18266	-0.953445	-0.0771456	3.74072	2.65288	2.09365	25.9667
2014	5	28	2	0.2647	0.807355	-0.0130108	2.87967	-0.373092	-2.04524	26.0167
2014	5	28	3	0.971101	-0.51136	0.646082	-6.17264	0.22466	3.51333	26.0333
2014	5	28	4	0.51666	-0.673225	0.492367	-5.21721	0.460867	3.3798	26.1
2014	5	28	5	1.41731	-0.929911	-0.227057	-9.89356	-2.35915	1.51407	26.1
2014	5	28	6	0.90296	0.819004	0.835108	0.498392	0.747132	0.875002	25.8833
2014	5	28	7	-0.886072	0.189256	0.125968	4.29576	1.43819	-0.0308101	26.1833
2014	5	28	8	2.32228	1.05118	0.648093	-3.80293	-1.52266	-0.350446	27.6167
2014	5	28	9	-0.700983	-0.423998	0.00942958	0.633761	0.930555	1.08313	30.7833
2014	5	28	10	0.392116	0.345939	0.293202	0.169597	0.16495	0.162561	33.3667
2014	5	28	11	0.42996	0.361645	0.286199	0.100762	0.0997965	0.0993	33.45
2014	5	28	12	0.0689711	0.0546583	0.0659929	0	0.0621313	0.0940712	32.7667
2014	5	28	13	0.259435	0.233889	0.20471	0.136333	0.133753	0.132427	32.6667
2014	5	28	14	0.193681	0.153489	0.257187	0	0.339529	0.514071	33.2167
2014	5	28	15	0.281023	0.38367	0.33386	0.77566	0.402369	0.210471	33.6667
2014	5	28	16	0.341061	0.247382	0.223709	-0.110361	0.0715506	0.165066	32.7167
2014	5	28	17	-0.152059	0.0272239	0.195019	0.711878	0.645043	0.610686	30.1167
2014	5	28	18	0.503713	0.484146	0.492752	0.409421	0.478539	0.514071	28.9667
2014	5	28	19	0.63093	0.339036	0.428031	-0.77566	0.16495	0.64849	27.8667
2014	5	28	20	0.411415	0.257287	0.654175	-0.331304	0.96894	1.63736	27.0167
2014	5	28	21	0.947972	0.437235	0.564575	-1.51319	0.0674596	0.880026	26.7833
2014	5	28	22	0.217449	0.0760015	0.286419	-0.464163	0.375846	0.80767	26.35
2014	5	28	23	-0.398917	-0.0908034	-0.0773791	1.08583	0.339529	-0.0441242	26.4333
2014	5	29	0	1.95559	1.54977	1.31244	0	0.478539	0.724542	26.4667
2014	5	29	1	0	0	0	-11.7116	-1.39786	3.90411	26.5
2014	5	29	2	-1.34602	-1.51453	-0.51043	-2.15803	0.573007	1.97695	26.5167
2014	5	29	3	0	-1.47243	0.0801703	0	0	3.92631	26.4333
2014	5	29	4	1.32769	1.26178	0.51986	1.01009	-0.527576	-1.31805	26.2
2014	5	29	5	1.80727	0	0.399057	0	-1.42684	0	25.9667
2014	5	29	6	1.66179	0.961689	0.809054	-1.71188	-0.296607	0.430942	25.7333
2014	5	29	7	-0.140314	-0.242713	0.391663	-0.633761	1.08143	1.96315	26.0167
2014	5	29	8	0.464973	0.207519	0.564575	-0.77566	0.693719	1.44908	27.3833
2014	5	29	9	1.00571	0.647224	0.776165	-0.721767	0.478539	1.09558	27.5667
2014	5	29	10	0.638241	0.505794	0.487196	0	0.29135	0.441124	26.7333
2014	5	29	11	1.05356	0.900548	0.871802	0.316223	0.636136	0.800593	28.6
2014	5	29	12	0.554578	0.439492	0.562602	0	0.573007	0.867573	29.6833
2014	5	29	13	-0.380037	-0.0774428	0.301036	1.07812	1.18412	1.23861	28.15
2014	5	29	14	-0.238814	1.12221	0.221379	6.31974	0.818068	-2.01018	28.05
2014	5	29	15	0	0.160964	0.444521	0.77566	1.02089	1.14695	28.5833
2014	5	29	16	0.892789	0.818715	0.815539	0.535837	0.715375	0.80767	29.0833
2014	5	29	17	0.586519	0.716056	0.866335	1.21073	1.22915	1.23861	28.5333
2014	5	29	18	-0.0867551	0.0627655	0.442056	0.633761	1.12772	1.38164	27.9833
2014	5	29	19	-0.303557	-0.211117	0.414173	0.1419	1.34479	1.96315	27.4
2014	5	29	20	0.499326	0.54046	0.785954	0.697543	1.1576	1.3941	27.2333
2014	5	29	21	0.878454	0.953445	0.787023	1.23982	0.668473	0.374758	27.6333
2014	5	29	22	0.799691	0.944484	0.914398	1.49743	1.06313	0.839868	27.6667
2014	5	29	23	0.834044	1.03841	0.873139	1.81884	0.92383	0.463731	27.3167
2014	5	30	0	0.883258	1.00499	0.881232	1.46988	0.878605	0.574651	27.65
2014	5	30	1	0.249803	0.490446	0.611913	1.40942	1.08143	0.912815	27.5
2014	5	30	2	0.853207	1.00763	0.907865	1.59736	0.978734	0.660716	27.35
2014	5	30	3	-0.266399	0.127919	0.447339	1.63376	1.37278	1.23861	27.0833
2014	5	30	4	0	0.5	0.712414	2.40942	1.63614	1.23861	26.9833
2014	5	30	5	0.892789	0.75125	0.643793	0.210735	0.320942	0.377597	25.6
2014	5	30	6	0	0.111196	0.0792177	0.535837	0.181932	0	25.2833
2014	5	30	7	1	1.02945	0.47088	1.1419	-0.21518	-0.912815	25.25
2014	5	30	8	1.93067	0.339036	0.52912	-5.73918	-1.28815	1	25.3
2014	5	30	9	0.673274	0.654061	0.556352	0.58069	0.404751	0.314306	25.9833
2014	5	30	10	0.943844	0.895707	0.800034	0.711878	0.613569	0.563031	26.4333
2014	5	30	11	1.1587	1.04977	0.855645	0.633761	0.462697	0.374758	25.7167
2014	5	30	12	0.869744	0.882767	0.712414	0.932502	0.50842	0.290412	25.95
2014	5	30	13	-0.119267	0.0370003	0.174199	0.633761	0.554709	0.514071	26.4333
2014	5	30	14	0.931529	0.934378	0.765441	0.945258	0.55009	0.346945	26.0167
2014	5	30	15	0.609511	0.650828	0.584117	0.808609	0.551191	0.41886	26.1333
2014	5	30	16	0.240056	0.41397	0.402693	1.07812	0.613569	0.374758	26.4167
2014	5	30	17	0.468277	0.562765	0.508697	0.9236	0.561106	0.374758	26.65
2014	5	30	18	0.295136	0.562446	0.502678	1.58326	0.771779	0.35462	26.3667
2014	5	30	19	0.311074	0.472776	0.295679	1.09029	0.275718	-0.143031	25.6333
2014	5	30	20	0.950111	0.131517	0.405187	-2.99456	-0.301366	1.08313	25.2167
2014	5	30	21	1.17435	-0.131517	1.07395	-5.1184	0.943769	4.06015	25.1167
2014	5	30	22	-0.0936248	0.177054	-0.0975732	1.21073	-0.102693	-0.777887	25.3667
2014	5	30	23	0.0357002	0.514285	0.329848	2.34192	0.711241	-0.127044	25.85
2014	5	31	0	0	0	0	0.397697	-3.21412	-5.07085	25.8833
2014	5	31	1	-0.0867551	0.320052	0.375849	1.87358	0.975665	0.514071	25.8
2014	5	31	2	0.600753	-2.76178	0.61872	-15.6028	0.642015	8.99298	25.35
2014	5	31	3	1.29237	0.334926	0.421901	-3.32141	-0.70676	0.637357	25.3167
2014	5	31	4	1.71768	0	1.09369	-6.55957	0.284625	3.80302	25.5333
2014	5	31	5	1.99032	-1.03519	0.791632	-12.5891	-0.76259	5.31709	25.3167
2014	5	31	6	0.161416	-1.37208	0.184826	-7.22826	0.21518	4.04164	25.3167
2014	5	31	7	0.535026	0.423998	0	0	-0.693719	-1.05034	25.3667
2014	5	31	8	1.182	-0.660964	0.518738	-7.69894	-0.341248	3.44112	27.1667
2014	5	31	9	1.33472	1.48019	0	2.03575	-1.7306	-3.66677	30.1333
2014	5	31	10	0.53243	0.368483	0.262512	-0.257604	-0.0874639	0	32.3333
2014	5	31	11	0.130256	0.193512	0.221379	0.435075	0.339529	0.290412	33.05
2014	5	31	12	0.247962	0.223729	0.196111	0.131188	0.12888	0.127693	34.2167
2014	5	31	13	0.147931	0.0836755	0.0835182	-0.161707	0	0.0831286	33.7
2014	5	31	14	0.181492	0.171053	0.121861	0.131188	0.044542	0	33.95
2014	5	31	15	0.398503	0.358251	0.28378	0.204533	0.13503	0.0993	32.75
2014	5	31	16	0.502644	0.489768	0.384373	0.440596	0.231022	0.123286	32.9833
2014	5	31	17	0.362592	0.327432	0.322312	0.193164	0.270084	0.309626	31.35
2014	5	31	18	0.294371	0.270284	0.307227	0.178299	0.323897	0.398744	28.6333
2014	5	31	19	0.37702	0.490446	0.457176	0.9236	0.561106	0.374758	27.5833
2014	5	31	20	0.834044	0.953445	0.827087	1.40942	0.818068	0.514071	26.8
2014	5	31	21	0.63093	0.882767	0.827087	1.8445	1.08143	0.689156	26.5
2014	5	31	22	0	0	0	-0.36624	0.112487	0.358587	26.3333
2014	5	31	23	1.47242	0.961959	-0.100783	-0.987428	-2.14061	-2.73343	26.4167
2014	6	1	0	0.542976	0.183391	-0.329848	-1.18981	-1.46156	-1.60126	26.3833
2014	6	1	1	-0.759866	0.297004	0.68247	4.33302	2.55261	1.63736	26.2167
2014	6	1	2	1.05086	0.392938	0.729836	-2.11958	0.313589	1.56441	26.3167
2014	6	1	3	1.68968	2.98058	1.88006	7.91034	2.12691	-0.84619	26.35
2014	6	1	4	0	0.631517	0.686055	3.04318	1.5756	0.821157	25.3667
2014	6	1	5	0.394713	0.181285	0.485357	-0.633761	0.602888	1.23861	25.45
2014	6	1	6	0.067456	0.810744	0.785954	3.64924	1.71756	0.724542	24.4333
2014	6	1	7	-0.189357	0.227382	0.142595	1.81884	0.573007	-0.0674398	23.4333
2014	6	1	8	-0.0867551	0.270284	0.176239	1.63376	0.517238	-0.0567331	23.0833
2014	6	1	9	0.758531	-0.49303	-0.371397	-5.27254	-1.83647	-0.070085	24
2014	6	1	10	0.303813	-0.5918	-0.189332	-4.01201	-0.828749	0.80767	26.15
2014	6	1	11	1.47583	0.963	0.851181	-0.995423	0.0412547	0.57418	28.9667
2014	6	1	12	0.0398708	0.478139	0.378717	2.15182	0.818068	0.132427	30.2833
2014	6	1	13	0.332341	0.415801	0.320129	0.734523	0.304296	0.0831286	31.5333
2014	6	1	14	0.402787	0.510136	0.386791	0.920087	0.366052	0.0812385	31.8333
2014	6	1	15	0.0466891	0.113002	0.0931936	0.36624	0.153492	0.0441242	32.7167
2014	6	1	16	-0.0835668	0.376036	0.365145	2.13119	0.946947	0.338164	31.3333
2014	6	1	17	-0.0265782	0.20622	0.212052	1.09524	0.521461	0.226498	30.7
2014	6	1	18	-0.203114	0.450232	0.504047	2.94526	1.42096	0.637357	28.7333
2014	6	1	19	0.218413	0.673088	0.600997	2.40942	1.09706	0.422413	25.3333
2014	6	1	20	-0.427816	0.292481	0.287586	3.04318	1.21518	0.275458	24.95
2014	6	1	21	-0.188432	0.813671	0.720703	4.64054	1.89949	0.490402	25.3333
2014	6	1	22	-0.348615	0.555212	0.630268	4.00678	1.89949	0.8162	24.9167
2014	6	1	23	0.426337	0.757287	0.663435	2.02113	0.970857	0.430942	24.7
2014	6	2	0	0.655599	0.578771	-0.214046	0.285375	-1.34163	-2.17803	24.65
2014	6	2	1	0.0773642	0.423352	0.639034	1.74462	1.3673	1.17333	24.6167
2014	6	2	2	1.69966	-0.75125	0.500254	-10.1109	-1.0549	3.60051	24.8667
2014	6	2	3	2.20715	2.69099	1.86254	4.53869	1.41572	-0.189702	25.05
2014	6	2	4	0.18465	-0.734074	-0.138973	-4.24254	-0.558585	1.33523	24.8833
2014	6	2	5	1.6873	0.437235	0.311492	-4.33657	-1.47239	0	24.85
2014	6	2	6	0.666475	-0.0194096	0.569103	-2.63869	0.442849	2.02698	25.0667
2014	6	2	7	1.59377	0.5	0.940938	-3.67694	0.0944681	2.03324	24.75
2014	6	2	8	-0.703788	-0.189256	0.0288243	1.77566	0.978734	0.569058	25.3
2014	6	2	9	1.4493	0.385866	0.310351	-3.67522	-1.16642	0.123286	27.4
2014	6	2	10	0.476281	0.704696	0.720382	1.57697	1.03688	0.759241	29.6833
2014	6	2	11	-0.0200061	-0.0158545	0.0918294	0	0.236836	0.358587	29.1333
2014	6	2	12	0.434115	0.611196	0.435425	1.28744	0.437123	0	25.7833
2014	6	2	13	-0.689675	0.190411	0.114673	3.55132	1.1576	-0.0729464	28.0333
2014	6	2	14	0.203114	0.22373	0.238606	0.302457	0.284625	0.275458	32.55
2014	6	2	15	0.361257	0.357299	0.2857	0.342183	0.187732	0.108333	32.65
2014	6	2	16	-0.257056	0.125769	0.13858	1.58772	0.651564	0.170314	32.1667
2014	6	2	17	-0.0313135	0.357952	0.25501	1.8445	0.626259	0	27.8833
2014	6	2	18	-0.692515	0.612159	0.393261	5.5945	1.80109	-0.148998	25.3667
2014	6	2	19	-0.0551829	0.185984	0.256431	1.10696	0.660471	0.430942	25.45
2014	6	2	20	0	0	0	-0.595225	-1.73707	-2.32406	25.6667
2014	6	2	21	0.221989	0.0963226	0.402957	-0.383576	0.637603	1.16256	25.7667
2014	6	2	22	1.5789	1.64475	1.05853	1.89623	0.383814	-0.393675	25.7167
2014	6	2	23	0.0792012	0.270284	-0.0489798	1	-0.21518	-0.839868	25.7167
2014	6	3	0	0.0444107	1.28239	0.971058	6.01005	2.17256	0.199813	25.8
2014	6	3	1	-0.0742299	-1.23407	0.4986	-5.66334	1.24134	4.79083	25.8667
2014	6	3	2	0	0	0	5.29576	1.55842	-0.362834	25.9333
2014	6	3	3	1.44735	1.0501	1.20264	-0.466938	0.885344	1.58051	26.1167
2014	6	3	4	0.832084	0.354384	0.853999	-1.46988	0.882415	2.09166	26.1167
2014	6	3	5	1.58125	0.503953	0.476497	-3.61008	-0.955937	0.408482	25.9
2014	6	3	6	0	1.3211	0.824143	6.36619	1.89273	-0.406941	25.7
2014	6	3	7	0	-0.0351946	-0.0250732	-0.169597	-0.0575832	0	25.6167
2014	6	3	8	0.696516	-0.399544	-0.284641	-4.58522	-1.55681	0	27.2167
2014	6	3	9	0.140314	0.868483	0.690543	3.64924	1.40397	0.249746	28.0667
2014	6	3	10	-0.381127	0.490446	0.47088	3.81884	1.5756	0.422413	28.3833
2014	6	3	11	0.773841	0.631517	0.52912	0.0880065	0.211813	0.275458	27.45
2014	6	3	12	-0.427816	0.970083	0.47088	6.30844	1.63614	-0.765758	25.7833
2014	6	3	13	0.562752	1.03978	0.799891	2.86149	1.10737	0.205622	26.0833
2014	6	3	14	-0.689675	0.589955	0.657377	5.47666	2.40397	0.824397	25.4667
2014	6	3	15	0.582587	0.524455	0.488302	0.302457	0.366052	0.398744	26.9
2014	6	3	16	0.32466	0.453445	0.488914	0.945258	0.701887	0.576777	28.4667
2014	6	3	17	-0.56813	0.418251	0.432796	4.18508	1.7306	0.468829	27.7
2014	6	3	18	-1.22616	0.631517	0.737488	7.72569	3.28357	1	27.1667
2014	6	3	19	1.4202	0.242713	0.52912	-4.25392	-0.626259	1.23861	25.95
2014	6	3	20	0.365121	0.112533	0.134315	-0.85206	-0.16495	0.188273	25.2
2014	6	3	21	0.981975	1.1694	0.198191	1.88515	-0.818068	-2.20771	25.4333
2014	6	3	22	-0.666912	-0.259687	0.110674	1.29544	1.1189	1.02814	25.3333
2014	6	3	23	1.68968	0.339036	0.491036	-4.81884	-1.06313	0.867573	25.25
2014	6	4	0	0.617706	0.214422	0.221379	-1.32566	-0.292502	0.238613	25.55
2014	6	4	1	0.664772	-0.200269	0.455067	-3.50372	0.183162	2.07848	25.5667
2014	6	4	2	1.84512	1.95638	0.961109	2.38127	-0.185109	-1.50441	25.8
2014	6	4	3	1.88594	0.742713	0.686055	-3.62308	-0.86972	0.545699	25.7667
2014	6	4	4	1.38908	0.131517	0.449902	-4.6709	-0.767838	1.23861	25.7833
2014	6	4	5	-0.107211	0.0760016	-0.302063	0.77566	-0.554709	-1.23861	24.6167
2014	6	4	6	-0.61254	0.549768	0.312445	4.98844	1.51179	-0.275458	24.4333
2014	6	4	7	1.5718	0.200681	0.628325	-5.03541	-0.594993	1.6877	24.7333
2014	6	4	8	-0.210367	0.625769	0.818865	3.81884	2.15337	1.29721	24.4833
2014	6	4	9	0.780485	0.0963226	0.391663	-2.51638	-0.112487	1.12329	24.4833
2014	6	4	10	-0.30627	0.0963226	0	1.63376	0.397112	-0.238613	25.0333
2014	6	4	11	0.555033	0.689256	0.449902	1.20183	0.313589	-0.143031	25.2167
2014	6	4	12	0.924103	0	0.995576	-3.529	1.08825	3.46184	25.5
2014	6	4	13	0.317042	0.784421	0.52912	2.56927	0.804101	-0.10332	25.7167
2014	6	4	14	0.203114	0.979679	0.797714	3.94526	1.56868	0.346945	25.65
2014	6	4	15	-0.165956	0.569532	0.506336	3.37825	1.37803	0.349784	25.7667
2014	6	4	16	0.553416	1.24429	1.01038	3.88262	1.60289	0.430942	25.6167
2014	6	4	17	0.13276	0.712716	0.588095	2.92748	1.17849	0.279381	24.7833
2014	6	4	18	0.0127308	0.710054	0.571763	3.37302	1.29661	0.229183	24.3333
2014	6	4	19	0.107648	0.784106	0.651051	3.36739	1.35563	0.321445	24.5333
2014	6	4	20	-0.10869	0.504669	0.426772	2.84699	1.12105	0.233803	24.95
2014	6	4	21	-0.0331962	0.662949	0.545833	3.32141	1.29661	0.255713	25.3167
2014	6	4	22	-0.535026	0.549768	0.454301	4.69243	1.73707	0.21781	24.9667
2014	6	4	23	0.73814	0	0.287586	-2.81884	-0.296607	1	24.3333
2014	6	5	0	-0.0115956	-0.374596	0.170117	-1.76084	0.405727	1.51949	24.5833
2014	6	5	1	1.95805	1.30855	0.248432	-1.17178	-1.96827	-2.37771	24.85
2014	6	5	2	2.15281	0.34483	0.650849	-6.55957	-1.29661	1.40893	24.9667
2014	6	5	3	1.16861	1.1331	0.210168	0.997466	-1.03256	-2.07614	25.2833
2014	6	5	4	0	0	0	-2.40942	0	1.23861	25.4167
2014	6	5	5	1.49364	0.568752	0.449902	-2.96327	-0.903422	0.155484	24.9333
2014	6	5	6	1.1552	1.10323	0.827087	0.90476	0.40166	0.143031	24.7
2014	6	5	7	1.35685	0.242713	0.449902	-4.01201	-0.726056	0.963155	25.15
2014	6	5	8	0	1	0.806109	4.81884	1.85132	0.325798	26.0167
2014	6	5	9	0.0466892	0.829482	0.61872	3.81884	1.36042	0.0966149	29.2333
2014	6	5	10	0.544175	0.592212	0.421901	0.77566	0.263359	0	30.5667
2014	6	5	11	0.26186	0.576002	0.504047	1.77566	0.818068	0.325798	31.8167
2014	6	5	12	0.178174	0.42472	0.339742	1.36624	0.549232	0.129233	32.1833
2014	6	5	13	-0.0480156	0.399183	0.307227	2.10696	0.767838	0.0794326	32.1667
2014	6	5	14	-0.203114	0.318715	0.269319	2.3115	0.881879	0.146955	32.2333
2014	6	5	15	-0.134174	0.434901	0.40114	2.60811	1.09523	0.317506	32.7833
2014	6	5	16	-0.0472958	0.386517	0.408723	2.04318	1	0.463731	32.15
2014	6	5	17	-0.0113075	0.513236	0.424432	2.51638	0.989415	0.204445	30.4833
2014	6	5	18	-0.247525	0.464805	0.445807	3.18508	1.34479	0.398744	28.6167
2014	6	5	19	0	0.200681	0.375243	0	0	0.80767	26.75
2014	6	5	20	0	0.689256	0.449902	0	0	-0.143031	26.0333
2014	6	5	21	2.58424	1.89591	0.47088	-0.73273	-2.26932	-3.05923	26.3
2014	6	5	22	0	-0.181285	-0.208368	-0.873584	-0.478539	-0.275458	26.35
2014	6	5	23	0.831676	-0.311465	0.75252	-4.67694	0.649886	3.38825	26.1667
2014	6	6	0	1.41187	0.511923	1.32141	-2.92485	1.20411	3.32668	26.0833
2014	6	6	1	0	0.598199	0.961916	0	0	1.86293	25.8167
2014	6	6	2	0.33251	0.468064	0.364237	0.985725	0.405375	0.107034	25.9833
2014	6	6	3	1.77124	0.839036	1.01448	-2.72092	0.0332479	1.44908	25.9167
2014	6	6	4	0.203114	0.77216	0.639698	2.94526	1.20578	0.311559	26.4
2014	6	6	5	1.71272	0.247979	0.369218	-5.34564	-1.37278	0.669555	26.5167
2014	6	6	6	-0.284336	0.935633	0.612414	5.5945	1.77515	-0.188273	26.3667
2014	6	6	7	-0.30627	0.525313	0.455984	3.701	1.44433	0.284239	24.7333
2014	6	6	8	0.418284	0.837155	0.410994	2.43676	0.401541	-0.644704	25.0167
2014	6	6	9	-0.119267	0.697964	0.530406	3.81884	1.37278	0.115327	27.15
2014	6	6	10	0.32466	1.09632	0.841564	4.04318	1.51179	0.210471	27.9
2014	6	6	11	0.209832	0.687198	0.531832	2.51018	0.949339	0.146955	29.7667
2014	6	6	12	-0.0936248	1.08677	0.830937	5.5945	2.02973	0.197185	26.5333
2014	6	6	13	-1.42782	0.337782	0.217797	7.08032	2.35151	-0.0794326	27.6833
2014	6	6	14	0.503713	1.35263	0.988705	4.5945	1.61755	0.0871852	29.5833
2014	6	6	15	-0.280914	0.734516	0.573212	4.61228	1.68068	0.173626	30.4833
2014	6	6	16	0.0114497	0.938064	0.702563	4.47666	1.59867	0.119173	30.2
2014	6	6	17	0.265436	1.17781	0.85466	4.662	1.61865	0.0541538	28.95
2014	6	6	18	-0.662871	0.816936	0.636142	6.46809	2.32045	0.188273	28.3833
2014	6	6	19	1.08926	1.03207	0.854381	0.81365	0.549835	0.414216	27.7167
2014	6	6	20	0.282315	-0.326038	-0.103124	-2.64924	-0.602888	0.449084	27.3167
2014	6	6	21	-0.984701	-0.911875	-0.408099	-0.633761	0.339529	0.839868	27.05
2014	6	6	22	0.461325	1.45345	0.172913	5.24219	-0.201045	-2.99926	26.9833
2014	6	6	23	0.955589	0.257287	0.146001	-2.40942	-0.903717	-0.129679	27.1
2014	6	7	0	-1.35723	-0.12775	-0.0598563	4.56745	1.62233	0.108333	26.4333
2014	6	7	1	0	0	0	3.26885	0.860476	-0.377597	26.4833
2014	6	7	2	-0.0758972	0.631517	0.405187	3.33302	1.02896	-0.155484	26.4833
2014	6	7	3	-1.32769	-1.05217	-0.655885	0	0.21518	0.325798	26.7333
2014	6	7	4	-0.898128	-1.09452	-0.0349725	-1.8445	1.0842	2.58976	26.75
2014	6	7	5	0	0	0	-3.60152	-1.75626	-0.80767	26.6667
2014	6	7	6	0.111597	0.106702	0.00739434	0.0880064	-0.127716	-0.238613	26.4833
2014	6	7	7	0.593772	0.568752	0.241534	0.473204	-0.21518	-0.569058	26.6667
2014	6	7	8	0.657508	-0.21648	-0.105244	-3.5541	-1.09423	0.170314	28
2014	6	7	9	1.27465	0.457968	0.21159	-2.66081	-1.16678	-0.398744	29.4333
2014	6	7	10	0.588585	1.09221	0.817658	3.01548	1.11467	0.137525	29.1833
2014	6	7	11	-0.0919122	0.970893	0.706575	5.02958	1.7419	0.0517989	30.8167
2014	6	7	12	0.0322242	0.807488	0.597452	3.7681	1.33033	0.077146	32.5167
2014	6	7	13	-0.0483426	0.720614	0.54501	3.65714	1.31435	0.11	32.8333
2014	6	7	14	0.155098	0.899183	0.657818	3.74072	1.30965	0.0599031	32.5833
2014	6	7	15	-0.0833006	0.59495	0.432345	3.18508	1.10094	0.0295368	32.2
2014	6	7	16	0.0815685	0.645777	0.481477	2.8004	1	0.0744667	32.3167
2014	6	7	17	-0.141682	0.585684	0.46623	3.36338	1.25445	0.170314	31.6167
2014	6	7	18	-0.0808251	0.636997	0.506559	3.37825	1.26817	0.183437	30.05
2014	6	7	19	-0.475317	0.915801	0.676337	6.22826	2.16958	0.0831286	28.3
2014	6	7	20	0.736364	1.06645	0.799302	2.32698	0.880908	0.137525	27.2667
2014	6	7	21	0.0792012	0.270284	0.307227	1	0.602888	0.398744	27.15
2014	6	7	22	0.203114	1.04977	0.74787	4.283	1.4542	0	26.8167
2014	6	7	23	0.363537	0.355247	0.192554	0.323588	-0.0291427	-0.210471	26.6
2014	6	8	0	0	0.792481	0.52912	3.81884	1.21518	-0.123286	26.7167
2014	6	8	1	1.01006	0.707519	0.435425	-0.447831	-0.309648	-0.238613	26.5833
2014	6	8	2	-0.647632	-0.826038	-0.459332	-1.50734	-0.21518	0.449084	26.95
2014	6	8	3	1.02515	0.167	0.118974	-3.11012	-1.05598	0	26.5667
2014	6	8	4	0.991762	0.959915	0.559924	0.838294	0	-0.430942	26.4
2014	6	8	5	0	0.742713	0.52912	3.57902	1.21518	0	26.6
2014	6	8	6	-0.0530386	1.11893	0.707543	5.5945	1.69372	-0.311559	26.3167
2014	6	8	7	0.57684	1.10323	0.717332	3.11341	0.899495	-0.238613	26.7667
2014	6	8	8	0.137285	0.901277	0.606627	3.81884	1.21518	-0.123286	27.8167
2014	6	8	9	0.06873	0.824751	0.587565	3.71188	1.26029	0	29.2333
2014	6	8	10	0.22312	0.958769	0.690543	3.7681	1.29661	0.0260872	29.9667
2014	6	8	11	-0.0120563	1.11187	0.813383	5.40399	1.88365	0.073953	30.35
2014	6	8	12	0.144787	1.14588	0.837611	4.96891	1.73593	0.073953	32.9167
2014	6	8	13	0.1098	0.786289	0.577586	3.36969	1.18412	0.06058	32.8667
2014	6	8	14	-0.359686	0.742179	0.547428	4.95003	1.7236	0.0649867	31.8
2014	6	8	15	0.164375	0.833851	0.602404	3.39048	1.17036	0.0290566	31.2833
2014	6	8	16	0	0.792481	0.590275	3.81884	1.35563	0.0893656	32.0833
2014	6	8	17	-0.0389764	0.910433	0.657243	4.53608	1.55997	0.0300333	31.2167
2014	6	8	18	-0.332965	0.586351	0.443425	4.09707	1.4501	0.0893656	29.5833
2014	6	8	19	-0.165956	0.907484	0.659853	5.00678	1.7306	0.0464167	28.6167
2014	6	8	20	-0.100443	0.949848	0.78723	4.96074	1.93819	0.384391	28.1
2014	6	8	21	0.0398708	1.00536	0.78723	4.69243	1.75626	0.246866	27.7
2014	6	8	22	0.296212	1.19351	0.920782	4.62016	1.7306	0.24517	27.45
2014	6	8	23	0.0347905	0.931248	0.778108	4.35468	1.7419	0.398744	27.4167
2014	6	9	0	-0.135098	0.993755	0.86136	5.30466	2.15337	0.533389	27.3
2014	6	9	1	0.978455	0.648196	0.694059	-0.613008	0.325309	0.80767	27.1833
2014	6	9	2	0.0224762	0	0.287586	-0.0858329	0.631328	1	27.0667
2014	6	9	3	1.19715	0.728429	0.795933	-1.06152	0.275718	0.963155	26.7833
2014	6	9	4	-1.68866	-0.580944	0.0820807	3.64924	2.37803	1.72454	26.7
2014	6	9	5	1.37947	1.77571	0.452847	3.28885	-0.748623	-2.82417	26.6333
2014	6	9	6	2.0959	2.01487	1.44581	1.70543	0.602888	0.036101	26.4667
2014	6	9	7	2.0959	1.23697	0.61872	-2.04318	-1.29661	-0.912815	26.8833
2014	6	9	8	0.546043	0.601246	0.296558	0.812059	-0.0269265	-0.458224	28.6167
2014	6	9	9	0.130256	0.810744	0.674837	3.40942	1.38094	0.338164	31.3833
2014	6	9	10	0.280249	0.739904	0.551594	2.49525	0.903422	0.0851086	28.9667
2014	6	9	11	0.503713	-0.600817	-0.280191	-4.81884	-1.29661	0.514071	31.2167
2014	6	9	12	0.0628001	0.107506	0.0354553	0.278233	0	-0.143031	33.6833
2014	6	9	13	0.209457	0.204992	0.146039	0.187941	0.0638114	0	33.5833
2014	6	9	14	-0.122809	0.110195	0.157722	1	0.521461	0.275458	34.3167
2014	6	9	15	0	0.123964	0.0605285	0.597362	0.13901	-0.0966149	34.2
2014	6	9	16	0.0593845	0.184878	0.153581	0.664119	0.275718	0.0760516	33.35
2014	6	9	17	0.0578123	0.391754	0.302998	1.66702	0.620907	0.0831286	33.35
2014	6	9	18	-0.564873	0.183866	0.245662	3.04318	1.29661	0.398744	31.3
2014	6	9	19	1.23368	0.274669	0.310351	-3.38763	-0.886838	0.398744	28.8
2014	6	9	20	1.4202	0.923998	0.761394	-0.970912	-0.0928164	0.358587	27.75
2014	6	9	21	-0.0587454	0.745927	0.610627	3.81884	1.47854	0.275458	27.6333
2014	6	9	22	0.987782	0.5	0.449902	-1.36276	-0.247517	0.325798	27.05
2014	6	9	23	2.27263	1.41825	1.46028	-1.8445	0.406989	1.56441	26.9
2014	6	10	0	1.02494	0	0.356207	-3.91408	-0.510876	1.23861	26.8333
2014	6	10	1	-1.33821	0.231974	0.313101	6.22826	2.4542	0.514071	26.9667
2014	6	10	2	3.48498	3.55947	2.46455	3.84394	1.14145	-0.247819	27.1
2014	6	10	3	0.26186	-0.0142846	0.39501	-1.06884	0.567655	1.40893	26.8333
2014	6	10	4	-0.110949	-0.304405	-0.0690229	-1.04318	-0.0146613	0.514071	26.7333
2014	6	10	5	0.52164	0.272912	0.243406	-0.676942	-0.117354	0.170314	26.3333
2014	6	10	6	0.752038	0.532548	-0.491036	-0.30565	-2.10281	-3.02668	26.4333
2014	6	10	7	0.993232	0.667348	0.383992	-0.577154	-0.405953	-0.317943	26.55
2014	6	10	8	0.294724	-0.771571	0.231358	-4.84358	0.149197	2.71584	27.7333
2014	6	10	9	-0.219515	0.370541	-0.172913	2.62387	-0.112487	-1.51917	30.9833
2014	6	10	10	-0.0200061	0.352628	0.251218	1.77566	0.602888	0	33.3167
2014	6	10	11	-0.116359	0.339036	0.266607	2.07812	0.763164	0.087185	34.1
2014	6	10	12	0.0466891	0.329481	0.281478	1.40942	0.585906	0.162561	34.4833
2014	6	10	13	-0.142312	0.38722	0.313945	2.40942	0.905532	0.132427	34.9
2014	6	10	14	0.298274	0.353609	0.276989	0.564925	0.249392	0.087185	33.6333
2014	6	10	15	-0.431364	0.243114	0.227343	2.81884	1.08143	0.188273	30.9
2014	6	10	16	0.392116	0.714422	0.577586	1.94526	0.818068	0.238613	31.8833
2014	6	10	17	-0.427816	0.579215	0.506336	4.4249	1.71756	0.325798	30.95
2014	6	10	18	0.967488	0.266716	0.413722	-2.40942	-0.304296	0.777887	29.2833
2014	6	10	19	1.181	0	0.449902	-4.51006	-0.498047	1.56441	27.7833
2014	6	10	20	0	0	0.12915	0	0.296607	0.449084	27.2833
2014	6	10	21	0.189002	0.603225	0.577586	2.18508	1.08143	0.514071	27.3833
2014	6	10	22	1.78927	0.339036	0.686055	-5.19917	-0.74438	1.5457	27.4833
2014	6	10	23	2.68809	1.45345	1.0896	-3.26148	-0.983018	0.188273	27.3167
2014	6	11	0	1.42962	0.840466	-0.0250732	-1.40942	-1.91124	-2.16921	27.2667
2014	6	11	1	1.11732	1.076	0.630812	0.918206	0	-0.472023	27.05
2014	6	11	2	0.510724	-0.478028	-0.0990202	-4.25392	-0.889618	0.839868	26.8833
2014	6	11	3	0.250853	0.395707	0.0193947	0.94888	-0.280716	-0.912815	26.85
2014	6	11	4	0.332823	-0.684076	-0.137149	-4.56745	-0.746517	1.21771	26.7167
2014	6	11	5	0.497486	0.834926	1.10796	2.12356	1.89949	1.78431	26.6667
2014	6	11	6	0.190472	-0.183064	0.279934	-1.60954	0.395933	1.42689	26.5
2014	6	11	7	0.0230453	-0.0780596	0.336052	-0.464163	0.741898	1.3619	26.6667
2014	6	11	8	-0.63093	-0.5	0.208368	0	1.29661	1.96315	28.2
2014	6	11	9	0	0.453445	0.47088	2.18508	1.08143	0.514071	30.9167
2014	6	11	10	-0.203114	0.368483	0.356207	2.55132	1.08143	0.325798	33.4
2014	6	11	11	0.140314	0.557739	0.447517	2.15182	0.845839	0.174474	34.6333
2014	6	11	12	0.131603	0.415037	0.367502	1.49743	0.67337	0.249746	35.0667
2014	6	11	13	0.0230452	0.492029	0.413168	2.283	0.919003	0.21781	31.95
2014	6	11	14	-0.10496	0.331858	0.267576	2	0.750608	0.108333	29.5833
2014	6	11	15	0.216871	0.473902	0.412954	1.45546	0.667196	0.261972	33.3333
2014	6	11	16	0.0387395	0.451351	0.388675	2.02705	0.842403	0.23341	31.5333
2014	6	11	17	0.0070289	0.447832	0.39826	2.13119	0.905532	0.275458	30.9
2014	6	11	18	0.320027	0.579654	0.478647	1.57113	0.684315	0.228431	29.55
2014	6	11	19	-0.234427	0.66444	0.538259	4.09707	1.54013	0.225679	28.3
2014	6	11	20	-0.393025	0.789352	0.663435	5.30466	2.03325	0.35151	27.4333
2014	6	11	21	0	1	0.866638	4.81884	1.99033	0.536269	27.3333
2014	6	11	22	1.22943	0.923998	0.827087	-0.242397	0.305407	0.587017	27.3333
2014	6	11	23	-0.147931	-0.576002	-0.0263595	-2.21073	0.131271	1.33523	27.3833
2014	6	12	0	0.464974	1.17682	0.930212	3.89524	1.53344	0.319312	28.3667
2014	6	12	1	-0.192651	0.779863	0.621682	4.49374	1.67755	0.229832	28.0667
2014	6	12	2	0.716061	0.925568	0.804427	1.72564	0.919003	0.504333	24.7833
2014	6	12	3	-0.888227	-0.0333845	0.106867	3.23112	1.39711	0.454301	24.6667
2014	6	12	4	-0.0381975	0.651014	0.517937	3.283	1.23902	0.188273	24.6667
2014	6	12	5	0	0.0849625	-0.147839	0.409421	-0.339529	-0.724542	24.9667
2014	6	12	6	0.85405	1.279	0.987616	2.90181	1.1608	0.265799	24.2333
2014	6	12	7	-0.288765	0.328898	0.372172	2.68765	1.22915	0.479372	24.3333
2014	6	12	8	-0.0253674	0.396892	0.394912	2.00943	0.939848	0.390006	23.1833
2014	6	12	9	0.254306	0.723729	0.674983	2.51638	1.22044	0.554228	25.0833
2014	6	12	10	-0.129542	0.407871	0.403755	2.46017	1.09523	0.393557	24.8667
2014	6	12	11	-0.46757	0.42194	-0.0317042	3.81884	0.533443	-1.15548	25.95
2014	6	12	12	0.5622	0.966443	0.798263	2.51018	1.10434	0.381644	27.3
2014	6	12	13	0.0713953	0.575317	0.475733	2.49971	1	0.229041	25
2014	6	12	14	-0.490995	0.353609	0.388155	3.57902	1.52807	0.473732	25.8833
2014	6	12	15	-0.0728581	0.481263	0.452093	2.59736	1.13275	0.379835	26.95
2014	6	12	16	0.203114	0.581615	0.521803	2.02705	0.935017	0.373635	27.2667
2014	6	12	17	-0.335794	0.405867	0.400694	3.23815	1.35563	0.387881	27.4167
2014	6	12	18	-0.0117959	0.550799	0.494586	2.69926	1.15117	0.355335	27.95
2014	6	12	19	-0.0769674	0.591432	0.479147	3.14394	1.20021	0.200991	27.4833
2014	6	12	20	0.313422	0.682759	0.586184	2.0932	0.939848	0.346945	27.3833
2014	6	12	21	-0.314361	0.70432	0.595462	4.5945	1.77515	0.325798	26.8667
2014	6	12	22	0.203114	1.22972	0.99074	5.15015	2.01198	0.398744	27.0167
2014	6	12	23	-0.327689	0.552558	0.446404	3.91408	1.4501	0.183437	27.3667
2014	6	13	0	0.0212517	1.00283	0.789315	4.75134	1.78519	0.260378	27.3833
2014	6	13	1	-0.224702	0.784928	0.622719	4.64054	1.72149	0.220891	26.85
2014	6	13	2	-0.0180251	1.13211	0.884246	5.52428	2.05414	0.270241	27.1167
2014	6	13	3	0.0666326	0.912751	0.734692	4.14394	1.6009	0.2936	27.25
2014	6	13	4	-0.270917	0.609153	0.559462	3.97	1.63614	0.436365	27.5833
2014	6	13	5	-0.112518	0.775508	0.642083	4.16674	1.6205	0.311559	27.3167
2014	6	13	6	-0.0298466	0.800196	0.669204	3.97	1.5756	0.344707	27.4667
2014	6	13	7	-0.689675	0.453445	0.47088	4.81884	1.97566	0.514071	27.1833
2014	6	13	8	1.42782	1.60551	0.356207	2.28408	-1.03325	-2.73859	27.55
2014	6	13	9	0.774659	-0.670518	0.0263596	-6.18942	-0.943891	1.75268	30.1
2014	6	13	10	0.140314	0.368483	0.356207	1.23982	0.636136	0.325798	32.3833
2014	6	13	11	0.171173	0.231974	0.165261	0.464163	0.157597	0	33.6167
2014	6	13	12	0.310325	0.412214	0.323041	0.801314	0.339529	0.102139	33.6167
2014	6	13	13	-0.565626	-0.0366866	0.0929864	1.98325	0.946947	0.414216	32.2167
2014	6	13	14	-0.969142	0.114741	0.138902	4.25392	1.5756	0.198753	32.2
2014	6	13	15	0.241853	0.368483	0.305362	0.85206	0.387708	0.148998	32.35
2014	6	13	16	-0.0113075	0.187198	0.180113	0.945258	0.428309	0.162561	32.25
2014	6	13	17	0.165956	0.374231	0.356207	1.1696	0.602888	0.311559	31.6167
2014	6	13	18	0	0.229716	0.208368	1.10696	0.478539	0.155484	30.1333
2014	6	13	19	-0.657835	0.110195	0.157722	3.04318	1.21518	0.275458	27.7667
2014	6	13	20	1.12298	1.06813	0.419958	0.858697	-0.49158	-1.18572	26.8
2014	6	13	21	0	0.689256	0	0	0	-1.70744	26.8333
2014	6	13	22	0.0674559	0.394637	-0.236812	1.64409	-0.631328	-1.80105	26.55
2014	6	13	23	0.362148	0.127407	0.114673	-0.769033	-0.206205	0.0831286	26.3333
2014	6	14	0	1.29902	1.40653	0.168818	1.81712	-1.29661	-2.89729	26.6667
2014	6	14	1	-0.065829	-1.00561	-1.01209	-4.5945	-2.23902	-1.02814	26.6833
2014	6	14	2	1.62322	0.845286	-0.23507	-2.1255	-2.64454	-2.91136	26.75
2014	6	14	3	1.30232	1.20547	1.34268	0.835594	1.39502	1.6826	26.4333
2014	6	14	4	0.264869	-0.00479302	0.0902801	-1.03459	-0.136092	0.325798	26.25
2014	6	14	5	1.63653	0.444484	0.881232	-4.10775	-0.0980941	1.96315	26.1
2014	6	14	6	1.54508	1.48543	0.356207	1.2576	-1.1853	-2.44112	26.1667
2014	6	14	7	1.1587	2.06021	0.297968	5.50293	-0.818068	-4.06751	26.5167
2014	6	14	8	0.831899	1.19737	-0.272689	2.59304	-1.70491	-3.91436	27.4667
2014	6	14	9	0.261859	0	0.435425	-1	0.660471	1.51407	29.2333
2014	6	14	10	-0.135098	1.08219	0.844509	5.73084	2.11467	0.255713	30.9667
2014	6	14	11	0.232013	0.800196	0.601869	2.97	1.08143	0.110568	29.95
2014	6	14	12	0.013757	0.642419	0.644165	3.04318	1.46156	0.64849	29.6667
2014	6	14	13	0.147931	0.385259	0.385581	1.29158	0.693719	0.386378	30.4833
2014	6	14	14	-0.354958	0.321928	0.308564	2.90685	1.16889	0.275458	30.9
2014	6	14	15	-0.717685	0.138767	0.213533	3.40942	1.42096	0.398744	31.55
2014	6	14	16	0.203114	0.660964	0.47088	2.40942	0.818068	0	30.6333
2014	6	14	17	0.613255	0.260976	-0.134829	-1.08432	-1.1048	-1.11533	29.95
2014	6	14	18	0.493645	0.439853	0.744777	0.23443	1.0704	1.50014	29.0333
2014	6	14	19	-0.253232	0.446542	0.485357	3.11887	1.44302	0.58151	27.4833
2014	6	14	20	-0.210367	0.672324	0.593646	4.04318	1.63614	0.398744	27.1667
2014	6	14	21	-0.0867551	1.09221	0.778108	5.5945	1.89949	0	27.3167
2014	6	14	22	0.184346	0.977573	0.722797	4.00678	1.42096	0.0916581	27.4667
2014	6	14	23	0.0167021	0.962296	0.744688	4.57337	1.6886	0.205622	27.4833
2014	6	15	0	-0.122809	0.99649	0.722297	5.27091	1.81807	0.0430608	27.1167
2014	6	15	1	-0.0327068	0.306488	0.53342	1.60182	1.26746	1.09558	26.5167
2014	6	15	2	0.344666	0.40204	0.539502	0.621143	0.792128	0.880026	26.4167
2014	6	15	3	2.07751	-1.16096	0.620186	-13.5282	-1.2694	5.0325	26.2167
2014	6	15	4	0.169605	0.795372	0.642908	3.18508	1.2566	0.265218	26.8833
2014	6	15	5	1.16596	0.326038	0.485357	-2.88147	-0.397112	0.880026	26.1667
2014	6	15	6	-0.448271	-0.923998	-0.356207	-2.74072	-0.236836	1.05034	25.6833
2014	6	15	7	4.63653	3.56464	3.00299	-0.528736	0.884924	1.61165	25.7333
2014	6	15	8	0.795913	0.179227	0.483891	-2.1758	0.0793213	1.23861	26.4833
2014	6	15	9	0	0	0	-3.44268	-0.397112	1.16853	29.8833
2014	6	15	10	1.0959	-0.0945169	0.174199	-4.64054	-1.02089	0.839868	31.4833
2014	6	15	11	0.140314	0.368483	0.0792177	1.23982	0	-0.637357	32.9167
2014	6	15	12	0.111597	0.191664	0.0218713	0.497427	-0.0944681	-0.398744	33.5
2014	6	15	13	0.0167021	0.236966	0.0952784	1.07812	0.197161	-0.255713	32.7167
2014	6	15	14	0.435127	0.552349	0.442481	1	0.452016	0.170314	33.5
2014	6	15	15	0.261859	0.634593	0.441041	2.058	0.67337	-0.0384303	32.7667
2014	6	15	16	-0.286553	0.462168	0.385372	3.32141	1.2566	0.195133	32.9667
2014	6	15	17	0.203114	0.678776	0.48357	2.49525	0.847211	0	31.7833
2014	6	15	18	-0.314361	0.773072	0.550747	4.92581	1.67245	0	30.35
2014	6	15	19	-0.135098	1.10942	0.827088	5.86202	2.07466	0.127693	28.6833
2014	6	15	20	0.140314	1.29248	0.948567	5.69243	1.99655	0.0966149	28.15
2014	6	15	21	0.485429	0.47498	0.536574	0.435075	0.602888	0.689156	27.55
2014	6	15	22	1.39127	0.305717	0.34173	-3.83984	-1.01911	0.430942	27.25
2014	6	15	23	3.26546	1.54977	1.10408	-5.00221	-1.69839	0	26.9333
2014	6	16	0	0.796886	0.242713	0.0936948	-1.87358	-0.818068	-0.275458	27.05
2014	6	16	1	1.26186	0.660964	0.535201	-1.63376	-0.406989	0.223659	27.4
2014	6	16	2	1.58452	0.548924	0.105577	-3.40586	-1.81203	-0.992692	27.1
2014	6	16	3	-1.60529	-0.660964	-0.114673	2.94526	1.81807	1.23861	27.2333
2014	6	16	4	0.254489	-0.0236529	-0.318913	-1.08583	-1.06239	-1.05034	27.2833
2014	6	16	5	1.0331	0.687198	0.744688	-0.633761	0.370726	0.887103	27.9333
2014	6	16	6	0.108634	0.893445	0.657062	3.89052	1.36816	0.0714871	28.55
2014	6	16	7	-0.121546	0.836213	0.634533	4.49374	1.61487	0.134928	28.6333
2014	6	16	8	-0.181002	1.13692	0.843666	6.16984	2.17226	0.117218	28.7667
2014	6	16	9	-0.393025	0.789352	0.605195	5.30466	1.89949	0.148998	30.0667
2014	6	16	10	0.346594	1.06715	0.788038	3.81884	1.36042	0.0966149	31.3
2014	6	16	11	0.346594	1.1187	0.814398	4.06724	1.42096	0.06058	27.3333
2014	6	16	12	-0.321152	0.217201	0.248432	2.27309	0.986959	0.325798	26.4667
2014	6	16	13	0.395808	1.02592	0.796976	3.43221	1.31713	0.229832	28.35
2014	6	16	14	0.932185	-0.35022	-0.0411338	-5.24752	-1.30315	0.724542	30.7167
2014	6	16	15	0.168761	0.712511	0.541875	2.789	1.02566	0.119173	30.7
2014	6	16	16	0.0628001	0.88125	0.654175	4.00678	1.42096	0.0916581	30.3
2014	6	16	17	-0.482999	0.702195	0.61872	5.22826	2.04722	0.411932	29.7
2014	6	16	18	1.98654	0.647224	0.628325	-4.46743	-1.13275	0.58151	27.7667
2014	6	16	19	1.05249	1.21611	0.396799	1.84097	-0.453373	-1.63283	27.2167
2014	6	16	20	0.703788	1.03805	0.806109	2.31455	0.93878	0.231536	27.2167
2014	6	16	21	1.15703	0.768216	-0.811631	-0.716618	-3.36422	-4.72527	27.3667
2014	6	16	22	0.0792012	0.647728	0.548762	2.81884	1.1576	0.303599	27.0833
2014	6	16	23	-0.29346	0.549389	0.0573716	3.7681	0.512262	-1.16147	27.25
2014	6	17	0	0.418284	1.03662	-0.276989	3.39797	-1.17849	-3.53111	27.1833
2014	6	17	1	1.34861	1.16957	0	0.485821	-1.74862	-2.89729	27.0667
2014	6	17	2	0.657835	0.852436	1.17081	1.59559	1.83594	1.9595	26.1167
2014	6	17	3	0.0598495	0.49649	0.434712	2.16395	0.920761	0.281674	23.8
2014	6	17	4	1.08308	-0.62649	-0.237953	-7.15508	-1.95082	0.724542	23.9333
2014	6	17	5	0	0.111196	0.147839	0.535837	0.339529	0.238613	24.0333
2014	6	17	6	0.067456	0.879496	0.649409	3.98055	1.40397	0.0794326	24.5333
2014	6	17	7	0	0.631517	0.491036	3.04318	1.12772	0.143031	24.6333
2014	6	17	8	1.32421	0.68427	-0.0567077	-1.75955	-1.84721	-1.89228	25.8
2014	6	17	9	2.16298	1.33371	1.51631	-1.83312	0.677848	1.96866	28.0167
2014	6	17	10	0	0.5	0.302063	2.40942	0.693719	-0.188273	30.3667
2014	6	17	11	0.237904	0.188535	0.0801703	0	-0.124349	-0.188273	32.1667
2014	6	17	12	0.403239	0.457376	0.325841	0.664119	0.225488	0	32.8
2014	6	17	13	0.0183893	0.353609	0.312445	1.63376	0.693719	0.210471	31.7667
2014	6	17	14	0	0.368483	0.227057	1.77566	0.521461	-0.123286	31.7667
2014	6	17	15	-0.135098	-0.107062	0.0966397	0	0.397112	0.601256	30.8833
2014	6	17	16	0.110467	0.80783	0.626942	3.47095	1.29661	0.178843	30.2
2014	6	17	17	1.09069	-0.242713	0	-5.33476	-1.41419	0.601256	29.9667
2014	6	17	18	1.36094	0.882767	0.761394	-0.94331	-0.0159852	0.460725	29.0667
2014	6	17	19	0.279885	0.568752	0	1.67189	-0.3629	-1.40893	27.6667
2014	6	17	20	-0.165956	1.11973	0.854873	6.02958	2.17849	0.198753	26.65
2014	6	17	21	1.8461	1.10082	0.806109	-1.7453	-0.54235	0.0760516	26.4667
2014	6	17	22	1.32769	1.06875	0.761394	0.0799129	0.0271327	0	26.4333
2014	6	17	23	2.44747	2.34225	1.7228	1.94043	0.783182	0.188273	26.4333
2014	6	18	0	-0.165956	1.86848	1.36229	9.63768	3.34382	0.108333	26.2333
2014	6	18	1	0	0	0	3.16888	-0.903422	-2.99687	26.7333
2014	6	18	2	1.26186	0	0.356207	-4.81884	-0.818068	1.23861	26.6
2014	6	18	3	-0.406228	0.339036	0.491036	3.18508	1.65443	0.867573	26.5167
2014	6	18	4	2.81359	1.29248	1.14784	-4.51638	-1.01198	0.789529	26.3667
2014	6	18	5	0.558072	0.518263	0.221379	0.366239	-0.21518	-0.514071	26.5167
2014	6	18	6	0.270097	1.36123	0.192554	5.52811	0.092012	-2.70253	26.5333
2014	6	18	7	2.10262	0.444484	0.61872	-5.88768	-1.30532	1.05034	26.9167
2014	6	18	8	1.59842	0.829482	0.313945	-2.10696	-1.35151	-0.963155	27.7
2014	6	18	9	-0.527774	0	0.172913	2.01548	1.08143	0.601256	30.5333
2014	6	18	10	0.083348	0.76221	0.611631	3.35468	1.29661	0.238613	32.1
2014	6	18	11	-0.107211	0.78352	0.595357	4.18508	1.50631	0.129233	33.1667
2014	6	18	12	0.108634	0.671053	0.505853	2.81884	1.02089	0.0966148	33.55
2014	6	18	13	0.158703	0.549768	0.401092	2.04318	0.715375	0.0327888	33.2333
2014	6	18	14	-0.299745	0.517939	0.377924	3.64054	1.2566	0.0310781	32.75
2014	6	18	15	-0.0347273	0.723729	0.525574	3.62016	1.25206	0.0346989	32.7833
2014	6	18	16	0.0581677	0.700158	0.508591	3.15182	1.09261	0.0340381	31.6167
2014	6	18	17	-0.0444107	0.677938	0.517631	3.43647	1.24638	0.120513	30.4833
2014	6	18	18	-0.165956	0.743494	0.556729	4.21654	1.49377	0.0940712	29.5333
2014	6	18	19	-0.195803	1.06131	0.810237	5.86202	2.11467	0.188273	28.4667
2014	6	18	20	-0.119267	0.829482	0.738774	4.4526	1.85132	0.514071	27.7
2014	6	18	21	0	0.742713	0.761394	0	0	0.80767	27.5333
2014	6	18	22	0	0.888804	0.76472	4.283	1.75626	0.457338	27.8833
2014	6	18	23	-0.252711	0.900548	0.794958	5.30466	2.15337	0.533389	27.8333
2014	6	19	0	0.9372	0.379496	0.577586	-1.75029	0.111308	1.0683	27.0833
2014	6	19	1	0	0	0	0.958863	-0.37238	-1.05673	26.6667
2014	6	19	2	-1.08676	0.460695	1.02708	6.37016	3.7679	2.43015	26.6333
2014	6	19	3	0	0	0	0	0	1.40496	26.6833
2014	6	19	4	1.05791	0.720563	0.701994	-0.567728	0.240505	0.655993	26.5
2014	6	19	5	0.832487	0.616462	-0.436891	-0.208504	-2.08278	-3.04628	26.15
2014	6	19	6	0.603345	0.288883	0.478494	-0.911994	0.316611	0.948201	26.3
2014	6	19	7	1.23759	0.197964	0.234727	-3.77218	-1.06558	0.325798	25.95
2014	6	19	8	1.34343	0.489911	-0.014477	-2.76954	-1.77515	-1.26396	26.75
2014	6	19	9	2.95753	2.70404	0.994322	1.73601	-1.55119	-3.24104	30.1167
2014	6	19	10	0.110467	0.637311	0.487196	2.64924	0.975665	0.115327	32.5
2014	6	19	11	-0.070053	0.368483	0.290297	2.04318	0.75753	0.0966149	33.95
2014	6	19	12	0.296212	0.471708	0.356207	1.1419	0.433997	0.070085	35.1333
2014	6	19	13	0.0070289	0.132449	0.141829	0.611406	0.316611	0.165066	34.4167
2014	6	19	14	0.237467	0.434708	0.323041	1.18794	0.433997	0.0464167	34.2667
2014	6	19	15	0.0308586	0.135651	0.0966397	0.535837	0.181932	0	34.3
2014	6	19	16	-0.482999	0.193234	0.231358	2.77566	1.1576	0.325798	33.3667
2014	6	19	17	0.0792012	0.406793	0.307227	1.65782	0.602888	0.06058	33
2014	6	19	18	0.226159	0.247979	0.300596	0.331304	0.397112	0.430942	31.1833
2014	6	19	19	0.884626	-0.111196	0.276989	-3.91408	-0.510876	1.23861	28.4333
2014	6	19	20	0.238814	0.631517	0.428031	2.13119	0.67337	-0.0760516	27.3667
2014	6	19	21	0.35478	-0.0488054	0.173598	-1.59004	-0.0613241	0.724542	26.95
2014	6	19	22	1.81157	1.83518	1.53762	1.92534	1.18241	0.800498	26.8833
2014	6	19	23	0.573248	-0.0945169	0.105577	-2.64461	-0.500808	0.601256	26.5167
2014	6	20	0	2.17871	0.625769	1.04355	-5.30466	-0.428309	2.07848	26.8
2014	6	20	1	1.30317	0.257287	0.391663	-3.73677	-0.790203	0.724542	26.6333
2014	6	20	2	2	1	0.974927	-2.81884	-0.35419	0.912815	26.2333
2014	6	20	3	0.848492	0.631517	0.405187	-0.197076	-0.169606	-0.155484	26.5333
2014	6	20	4	-3.0959	0.576002	0.504047	14.5984	5.17177	0.325798	26.4
2014	6	20	5	0.63093	-0.160964	0.172913	-3.18508	-0.420956	1	26.05
2014	6	20	6	1.87672	0.5	0.241534	-4.75747	-1.87866	-0.398744	26.15
2014	6	20	7	0.836678	0.267666	0.284384	-1.9053	-0.431725	0.325798	25.9167
2014	6	20	8	3.01486	1.86848	1.66547	-2.50936	-0.0841606	1.16256	26.5667
2014	6	20	9	1.41234	0.466829	0.416094	-3.14394	-0.875651	0.290412	30.0833
2014	6	20	10	0.26186	0.576002	0.356207	1.77566	0.478539	-0.188273	32.4333
2014	6	20	11	0.226159	0.386746	0.275523	1	0.339529	0	33.7333
2014	6	20	12	0.311748	0.408019	0.290678	0.77566	0.263359	0	34.4
2014	6	20	13	0.184346	0.257287	0.225557	0.535837	0.278991	0.146955	33.7667
2014	6	20	14	0.0670043	0.218703	0.155807	0.798015	0.270949	0	33.7167
2014	6	20	15	-0.00671766	0.221959	0.171832	1.09524	0.40334	0.0476545	33.85
2014	6	20	16	-0.176728	0.185984	0.177213	1.57113	0.636136	0.155484	33.35
2014	6	20	17	-0.0615856	0.375193	0.346511	2.04318	0.875651	0.275458	32.75
2014	6	20	18	0.130256	0.28451	0.256834	0.873584	0.420956	0.188273	30.5333
2014	6	20	19	-0.26186	0.403677	0.334336	2.94526	1.10737	0.162561	28.2
2014	6	20	20	-0.0867551	0.723729	0.61872	3.81884	1.53344	0.358587	27.1167
2014	6	20	21	0.707897	0.660964	0.603378	0.481734	0.467858	0.460725	27.1833
2014	6	20	22	0.292718	0.600456	0.452847	1.77566	0.660471	0.087185	27
2014	6	20	23	-1.77124	-0.111196	0.391663	6.22826	3.1961	1.63736	26.9833
2014	6	21	0	0.494565	1.04262	-0.14339	3.13557	-0.970566	-3.08141	26.7833
2014	6	21	1	1.5776	1.01308	1.18704	-1.14273	0.680646	1.61799	26.7333
2014	6	21	2	1.68968	0	0.0936948	-6.4526	-1.97566	0.325798	26.25
2014	6	21	3	0.787829	-0.37566	-0.0592581	-4.81884	-1.1576	0.724542	26.5
2014	6	21	4	-0.023955	1.01162	-0.221892	4.9663	-0.478539	-3.27757	26.2
2014	6	21	5	0.661788	1.70907	1.09454	5.70848	1.65564	-0.427801	26.15
2014	6	21	6	-0.427816	-0.0465547	1.71812	1.40942	4.50055	6.08961	26
2014	6	21	7	1.16298	0.185984	0.385581	-3.54499	-0.622396	0.880026	26.15
2014	6	21	8	0	0	0	-3.59082	-2.09484	-1.3258	27.0833
2014	6	21	9	1.03479	0.0275708	-0.0489797	-3.81884	-1.4542	-0.238613	30.1333
2014	6	21	10	-1.03605	-0.389805	0.150328	2.07812	1.6886	1.48836	32.2833
2014	6	21	11	0.0959033	0.368483	0.303646	1.40942	0.573007	0.143031	33.55
2014	6	21	12	0.371751	0.411839	0.318473	0.564925	0.249392	0.087185	34.3167
2014	6	21	13	-0.0192991	0.431248	0.363345	2.15182	0.859484	0.195133	34.3667
2014	6	21	14	-0.0224762	0.343421	0.317158	1.74072	0.75753	0.252099	34.6833
2014	6	21	15	0.0666326	0.386517	0.362671	1.60811	0.746517	0.303599	33.7
2014	6	21	16	-0.238814	0.11908	0.147839	1.48582	0.649177	0.219083	31.4667
2014	6	21	17	0.107211	0.877444	0.696099	3.81884	1.45966	0.246866	31.0333
2014	6	21	18	-0.107211	0.937235	0.726495	4.92581	1.80748	0.204445	29.2833
2014	6	21	19	0.764374	0.744519	0.799302	0.668696	0.844591	0.935013	28.0167
2014	6	21	20	1.36094	0.5	0.564575	-2.78781	-0.468001	0.724542	27.4167
2014	6	21	21	0.471284	0.738219	-0.334336	1.7576	-1.37891	-2.9913	27.2167
2014	6	21	22	1.34543	0.971708	0.865171	-0.455462	0.24247	0.601256	27.2833
2014	6	21	23	0	0	0	9.31939	3.63463	0.71226	27
2014	6	22	0	1.94384	2.41936	0.785954	4.23528	-0.715375	-3.26036	26.9167
2014	6	22	1	0.411415	0.720286	0.633197	1.89982	0.920761	0.417456	26.9833
2014	6	22	2	0.790543	0.792481	0.712414	0.799884	0.611113	0.514071	26.9667
2014	6	22	3	0.255142	1.02091	0.856461	3.94526	1.63614	0.449084	27.4833
2014	6	22	4	-0.0492141	0.898233	0.810597	4.51638	1.92543	0.593503	27.3
2014	6	22	5	-0.0483426	0.754171	0.636142	3.81884	1.52365	0.343757	27.3
2014	6	22	6	-0.0985002	0.471708	0.336052	2.64924	0.899495	0	26.7167
2014	6	22	7	-0.0628	0.868483	0.676959	4.4249	1.63614	0.202512	26.8333
2014	6	22	8	0.203114	1.2187	0.918398	5.09708	1.84584	0.174474	27.4167
2014	6	22	9	-0.113928	1.07068	0.795933	5.5945	1.97566	0.115327	29.75
2014	6	22	10	0.144369	0.660964	0.545489	2.63376	1.06558	0.259432	31.9667
2014	6	22	11	-0.063474	0.268413	0.275656	1.53584	0.715375	0.2936	33.2167
2014	6	22	12	0.291988	0.325618	0.281907	0.454043	0.268836	0.173626	34.2667
2014	6	22	13	0.0928436	0.264512	0.2231	0.920087	0.391992	0.120513	33.15
2014	6	22	14	-0.213972	0.3826	0.307227	2.66081	0.983018	0.120513	31.6
2014	6	22	15	-0.0444107	0.533557	0.455984	2.74072	1.1048	0.263817	30.7
2014	6	22	16	-0.20591	0.571562	0.474023	3.54061	1.35563	0.232397	30.7167
2014	6	22	17	-0.171773	0.391097	0.365934	2.54061	1.06313	0.303599	31.4333
2014	6	22	18	-0.142312	0.697964	0.534405	3.90685	1.41184	0.129233	29.6167
2014	6	22	19	-0.509384	0.732832	0.603823	5.47666	2.04722	0.284239	28.3
2014	6	22	20	-0.394713	0.545301	0.525025	4.13506	1.71756	0.474796	28.0333
2014	6	22	21	0.61948	0.631517	-0.241534	0.677485	-1.35793	-2.40428	27.7
2014	6	22	22	-1.24347	-0.0614284	0.104077	4.4526	1.85132	0.514071	27.35
2014	6	22	23	0	0.568752	0.65827	2.74072	1.51179	0.880026	27.3833
2014	6	23	0	0.232013	1.11286	0.859217	4.47666	1.67245	0.230894	27.5
2014	6	23	1	-0.130807	0.620067	0.506066	3.48754	1.33184	0.223659	27.5167
2014	6	23	2	0.218413	0.898419	0.687885	3.49525	1.29661	0.166347	27.7
2014	6	23	3	-0.0919122	0.531888	0.543839	2.91408	1.36816	0.573443	27.65
2014	6	23	4	-0.0993975	0.474687	0.422609	2.66702	1.09945	0.2936	27.5833
2014	6	23	5	0.0792012	0.532065	0.48014	2.26148	1	0.35151	27.45
2014	6	23	6	-0.116359	0.700269	0.73257	3.81884	1.8333	0.812586	27.7
2014	6	23	7	0.134643	0.802861	0.710549	3.35468	1.45727	0.481873	27.9333
2014	6	23	8	0.105587	0.617233	0.554398	2.57113	1.13633	0.398744	28.5
2014	6	23	9	-0.182658	0.592212	0.548762	3.55132	1.49713	0.441124	30.8167
2014	6	23	10	0.067456	0.553458	0.508964	2.40942	1.08143	0.398744	32.5333
2014	6	23	11	0.0959033	0.470249	0.374062	1.89982	0.734723	0.135782	33.8833
2014	6	23	12	-0.153225	0.197287	0.158583	1.53584	0.562877	0.0627062	34.7667
2014	6	23	13	0.0780198	0.371284	0.299166	1.49121	0.585906	0.120513	34.05
2014	6	23	14	0.111845	0.492312	0.403036	1.94526	0.780597	0.18188	33.9667
2014	6	23	15	0.0453214	0.471275	0.366898	2.09792	0.783856	0.108333	30.5833
2014	6	23	16	-0.21517	0.414444	0.457176	2.81884	1.32894	0.563031	30.3333
2014	6	23	17	-0.553795	-0.0351947	0.131862	1.94526	1.02089	0.545699	30.85
2014	6	23	18	0.109489	0.610421	0.552851	2.5234	1.12772	0.410236	29.5667
2014	6	23	19	0	0.818715	0.601298	3.94526	1.38094	0.0627062	28.1833
2014	6	23	20	-0.451876	0.28195	0.309457	3.08432	1.29661	0.377597	27.0667
2014	6	23	21	-0.227069	0.688535	0.539502	4.18508	1.53344	0.170314	27.0833
2014	6	23	22	0.299017	0.712511	0.574005	2.29158	0.930555	0.230894	27.1167
2014	6	23	23	-0.0224762	0.832408	0.683409	4.09707	1.59867	0.314306	27.05
2014	6	24	0	0.038274	0.629301	0.498499	2.88634	1.09523	0.174474	27.4333
2014	6	24	1	0.237467	0.632672	0.499705	2.1419	0.839724	0.170314	27.2833
2014	6	24	2	0.0256422	0.648491	0.549678	3.02705	1.22915	0.304897	26.55
2014	6	24	3	0.285503	0.621963	0.527184	1.90685	0.840549	0.292396	26.8667
2014	6	24	4	0	0.697964	0.555479	3.36338	1.27572	0.202512	27.2833
2014	6	24	5	0.0162065	0.647888	0.573725	3.06018	1.29661	0.390006	27.3
2014	6	24	6	-0.253696	0.5	0.421345	3.37825	1.29661	0.226498	27.35
2014	6	24	7	-0.22312	0.760416	0.65328	4.51638	1.78963	0.387881	27.4667
2014	6	24	8	-0.286553	0.634145	0.550634	4.15015	1.63614	0.343757	28.0333
2014	6	24	9	-0.509384	0.665074	0.539502	5.15015	1.89949	0.228431	25.4667
2014	6	24	10	-0.40477	-0.189256	0.262512	0.633761	1.12772	1.38164	25.5667
2014	6	24	11	0.982325	1.40566	0.54442	3.02229	-0.0233715	-1.58906	26.5333
2014	6	24	12	1.63999	0.915939	1.1176	-1.84909	0.440273	1.61717	30.75
2014	6	24	13	0.178174	0.285953	0.289566	0.697543	0.433997	0.298516	32.75
2014	6	24	14	-0.0959033	0.423998	0.329848	2.40942	0.881879	0.0966149	32.85
2014	6	24	15	0.165956	0.470553	0.356207	1.63376	0.602888	0.0729464	33.4667
2014	6	24	16	-0.0803674	0.347871	0.2697	1.98325	0.7236	0.0760516	33.5
2014	6	24	17	-0.157489	0.375193	0.295078	2.40942	0.881879	0.0966149	32.1167
2014	6	24	18	-0.32466	0.339036	0.302063	2.87358	1.11467	0.210471	30.2167
2014	6	24	19	0	0.320052	0.342683	0	0	0.398744	27.85
2014	6	24	20	0.855631	0.678072	0	0	-1.10942	-1.67974	27.0667
2014	6	24	21	2.04485	0	0.421901	0	-1.68242	0	26.5333
2014	6	24	22	0.950111	0.5	0.356207	-1.2189	-0.413853	0	26.65
2014	6	24	23	0.381265	0.29387	-0.396352	-0.039879	-1.40462	-2.10619	26.7333
2014	6	25	0	0.181516	0.294138	0.209548	0.724221	0.245894	0	26.7667
2014	6	25	1	-0.535027	1.24414	0.827087	8.03851	2.59321	-0.206054	26.4167
2014	6	25	2	0.0162065	-0.462136	0.768479	-2.28885	1.74388	3.81699	26.3833
2014	6	25	3	0.815916	0.947324	0.612896	1.44915	0.34966	-0.215555	26.4
2014	6	25	4	1.29199	1.1181	0.572745	0.454043	-0.35983	-0.778219	26.25
2014	6	25	5	0.662469	-0.481737	-0.134829	-4.85128	-1.16861	0.724542	26.05
2014	6	25	6	-0.29037	-0.0225944	0.089147	1	0.581232	0.365955	26.0167
2014	6	25	7	-0.117907	-1.04881	0.503446	-4.60376	1.3091	4.34872	26.3
2014	6	25	8	1.61962	1.5654	0.78341	1.35836	-0.30083	-1.15377	26.9333
2014	6	25	9	1.14276	1.22599	-0.144617	1.54384	-1.81385	-3.53993	30.3333
2014	6	25	10	0.597827	0.181285	0.183295	-1.40942	-0.35419	0.188273	32.65
2014	6	25	11	0.161416	0.531597	0.447339	1.94526	0.818068	0.238613	33.4667
2014	6	25	12	0.219515	0.592212	0.48014	2.01548	0.818068	0.202512	33.6167
2014	6	25	13	-0.0113075	0.42003	0.333508	2.06724	0.780597	0.119173	32.15
2014	6	25	14	-0.010058	0.771027	0.558897	3.75387	1.29661	0.0334017	31.1667
2014	6	25	15	0.0613876	0.429569	0.306031	1.83559	0.623237	0	32.75
2014	6	25	16	-0.273167	0.352272	0.316657	2.74072	1.08143	0.228431	32.95
2014	6	25	17	-0.526559	0.193908	0.138143	2.94526	1	0	31.7667
2014	6	25	18	0.0466892	0.697964	0.590935	3.18508	1.29661	0.325798	30.75
2014	6	25	19	-0.210367	0.716056	0.567287	4.25392	1.5756	0.198753	28.1333
2014	6	25	20	0.0800726	-0.399544	0.0174219	-2.23112	-0.0638114	1.05034	26.8833
2014	6	25	21	0.995834	-0.204232	0.931235	-4.7871	0.847475	3.74404	26.7167
2014	6	25	22	0	0	0	-6.08032	-1.88251	0.275458	26.4833
2014	6	25	23	1.52939	0.910515	0	-1.45287	-1.98302	-2.25555	26.5333
2014	6	26	0	1.45888	1.23407	0	0.375559	-1.8916	-3.05708	26.4167
2014	6	26	1	1	0.937235	0.920782	0.697543	0.818068	0.880026	26.4167
2014	6	26	2	2.18541	0.820002	0.686055	-4.39428	-1.25802	0.354238	26.2167
2014	6	26	3	1.0318	0.5	0.196819	-1.53087	-0.885825	-0.554228	26.05
2014	6	26	4	0.982986	0.576002	0.459332	-0.978207	-0.219642	0.170314	25.7833
2014	6	26	5	0.583262	0.853609	0.574957	1.88602	0.564189	-0.115327	25.7167
2014	6	26	6	1.05058	1.23531	1.36915	1.94078	1.78221	1.7007	26.15
2014	6	26	7	0.650229	1.02032	1.07319	2.43364	1.6216	1.20416	26.25
2014	6	26	8	-0.086755	0.431248	0.0656934	2.40942	0.263359	-0.839868	26.6667
2014	6	26	9	1.64598	0.963	0.564575	-1.64518	-0.837576	-0.422413	29.1
2014	6	26	10	0.112918	0.200681	-0.0299443	0.535837	-0.21518	-0.601256	30.7667
2014	6	26	11	0.464973	0.625769	0.462658	1.23982	0.459655	0.0585934	30.7833
2014	6	26	12	-0.289869	-0.0687518	0	0.77566	0.375846	0.170314	32.1667
2014	6	26	13	0.392116	0.54771	0.390196	1.1419	0.387708	0	33.0333
2014	6	26	14	0.132318	0.383056	0.29305	1.34059	0.501457	0.070085	32.5167
2014	6	26	15	-0.36907	0.207519	0.109755	2.40942	0.730604	-0.132427	33.3833
2014	6	26	16	-0.238814	0.129459	0.192005	1.53584	0.750608	0.346945	33.05
2014	6	26	17	0.0792012	0.466443	0.356207	1.94526	0.715375	0.0831286	31.85
2014	6	26	18	-0.338212	0.363491	0.30009	3.04318	1.12772	0.143031	30.0167
2014	6	26	19	0.796886	0.660964	0.542704	0.1419	0.213129	0.249746	27.6333
2014	6	26	20	0.30627	0.596323	0.539502	1.70399	0.841912	0.398744	26.8833
2014	6	26	21	-1.66809	0	0.477687	0	3.25991	0	26.7833
2014	6	26	22	0.924103	1.203	1.05561	2.26805	1.22612	0.690504	26.55
2014	6	26	23	2.11324	0.603225	0.577586	-5.16329	-1.41356	0.514071	26.2
2014	6	27	0	3.32886	2.15189	2.31812	-2.34278	1.00759	2.72992	26
2014	6	27	1	0	1.66587	0.326146	0	0	-2.99264	26.0667
2014	6	27	2	3.34631	2.16096	1.44581	-2.3657	-1.0184	-0.325798	26.1
2014	6	27	3	0.892789	0.117233	0.291886	-2.8445	-0.487249	0.724542	25.95
2014	6	27	4	0	0.0753109	-0.562122	0	0	-2.14119	25.9833
2014	6	27	5	0.38746	0.438572	0.501418	0.63376	0.649177	0.657102	25.9833
2014	6	27	6	0.584241	1.80085	0.241534	6.44688	-0.202822	-3.62124	26.0833
2014	6	27	7	-0.227069	0.612533	0.605195	3.81884	1.68431	0.587017	26.0333
2014	6	27	8	0	0.839036	0.827087	4.04318	1.89949	0.797488	26.9833
2014	6	27	9	0	0.242713	0.449902	1.1696	1.03325	0.963155	29.65
2014	6	27	10	0.0466892	0.697964	0.655256	3.18508	1.44433	0.549457	31.8333
2014	6	27	11	-0.27797	0.460999	0.431546	3.283	1.35151	0.358587	31.25
2014	6	27	12	0.083348	0.76221	0.517937	3.35468	1.08143	-0.087185	32.7667
2014	6	27	13	0.185776	0.297004	0.21159	0.721767	0.245061	0	32.6667
2014	6	27	14	0.297687	0.462168	0.3091	1.09029	0.323897	-0.070085	33.15
2014	6	27	15	0.123913	0.492447	0.426165	1.89982	0.818068	0.261972	32
2014	6	27	16	-0.203114	0.423998	0.373058	2.81884	1.12013	0.246866	32.0833
2014	6	27	17	-0.439123	0.0760015	0.222962	2.04318	1.08143	0.587017	32.0333
2014	6	27	18	0.147931	0.554467	0.518943	2.10696	1	0.430942	30.2167
2014	6	27	19	-0.36907	0.207519	0.445807	2.40942	1.50238	1.0361	28.4833
2014	6	27	20	-0.0200061	0.660964	0.640591	3.26148	1.49713	0.590122	27.7833
2014	6	27	21	0.0847345	0.774669	0.666559	3.40942	1.42096	0.398744	27.2333
2014	6	27	22	-0.279885	0.52091	0.603378	3.57902	1.74862	0.80767	26.8667
2014	6	27	23	1.01006	0.611196	0.504047	-0.911994	-0.152051	0.238613	26.3667
2014	6	28	0	0.734086	0.131517	0.917345	-2.1696	1.15496	2.86402	26.1
2014	6	28	1	0.522296	-0.0963226	-0.0686216	-2.45873	-0.834809	0	25.9833
2014	6	28	2	1.63093	0.167592	-0.0411338	-5.42066	-2.20914	-0.558195	26.1333
2014	6	28	3	1.60633	0.339036	0.564575	-4.50055	-0.786168	1.12329	26.2333
2014	6	28	4	0.0587455	0.839036	0.694992	3.81884	1.51995	0.338164	26.4833
2014	6	28	5	0.863356	0.270284	0.307227	-1.99456	-0.413853	0.398744	26.3
2014	6	28	6	-0.266399	0.288883	0.478494	2.40942	1.44433	0.948201	26.1667
2014	6	28	7	2.35548	1.5	1.45598	-1.76696	0.289685	1.34695	26.4333
2014	6	28	8	0.130256	0.603225	0.54442	2.40942	1.08143	0.398744	27.8667
2014	6	28	9	-0.482999	0.448715	0.460704	4.00678	1.68431	0.490402	29.75
2014	6	28	10	0.288245	0.753742	0.702238	2.5314	1.23902	0.574651	31.6
2014	6	28	11	0.158703	0.286733	0.262512	0.77566	0.397112	0.202512	32.25
2014	6	28	12	0.111202	0.449358	0.431678	1.74072	0.847211	0.387881	32.4333
2014	6	28	13	0.159478	0.558918	0.609897	2.08432	1.19391	0.736183	32.75
2014	6	28	14	-0.0587455	0.229716	0.268896	1.3313	0.693719	0.365955	33.95
2014	6	28	15	-0.0993975	0.316936	0.319485	1.90685	0.86261	0.325798	33.5
2014	6	28	16	-0.228756	0.28352	0.336812	2.23982	1.07013	0.468829	32.6833
2014	6	28	17	0.143077	0.613385	0.512854	2.40942	0.992311	0.263817	32.0333
2014	6	28	18	-0.132853	0.368483	0.299235	2.283	0.859484	0.127693	30.4833
2014	6	28	19	0	0.52091	0.488705	2.51018	1.12236	0.408926	28.9167
2014	6	28	20	-0.232961	0.315383	0.356207	2.40942	1.12013	0.457338	28.0833
2014	6	28	21	-0.0138971	0.567757	0.486222	2.789	1.13468	0.284239	27.7833
2014	6	28	22	0.274078	0.772717	0.66896	2.67694	1.18097	0.411932	28.2
2014	6	28	23	0.145792	0.570904	0.478068	2.19434	0.908899	0.248093	28.3167
2014	6	29	0	0.173906	0.712249	0.53679	2.7681	1.00731	0.102139	28.2
2014	6	29	1	-0.0462934	0.478827	0.421901	2.48418	1.02896	0.280881	28.05
2014	6	29	2	-0.113928	0.467452	0.3802	2.68765	1.02089	0.164055	27.8667
2014	6	29	3	0.112918	0.539717	0.491781	2.1696	0.983018	0.373032	27.9167
2014	6	29	4	-0.079833	0.373968	0.362058	2.10696	0.935017	0.332554	27.5833
2014	6	29	5	0.272383	0.703313	0.599233	2.34897	1.02303	0.341404	27.85
2014	6	29	6	0.0563214	0.494866	0.467223	2.1696	1	0.398744	27.9167
2014	6	29	7	0.199673	0.62468	0.561333	2.24771	1.03026	0.404408	28.05
2014	6	29	8	0.0201325	0.457276	0.428102	2.12666	0.957078	0.355831	28.4167
2014	6	29	9	0.0410704	0.339036	0.34824	1.47692	0.746517	0.371039	29.8
2014	6	29	10	0.0653041	0.452783	0.372921	1.9325	0.771779	0.175085	31.8833
2014	6	29	11	0.0532455	0.619835	0.472117	2.78355	1.01523	0.106186	31.8833
2014	6	29	12	-0.0371578	0.631517	0.493664	3.18508	1.18193	0.152172	30.2833
2014	6	29	13	-0.14921	0.524455	0.464019	3.09707	1.25914	0.314306	28.7833
2014	6	29	14	-0.145302	0.425311	0.388847	2.60439	1.08143	0.298516	28.5167
2014	6	29	15	-0.0691653	0.364955	0.415341	2.02279	1.04356	0.540158	26.35
2014	6	29	16	0.282315	0.634244	0.602103	1.97821	1.01674	0.52248	26.3333
2014	6	29	17	0.14595	0.588439	0.593535	2.27823	1.17388	0.606158	26.2833
2014	6	29	18	-0.361903	0.3826	0.417412	3.22574	1.42788	0.503651	26.65
2014	6	29	19	0.324659	0.672324	0.66547	2	1.10737	0.64849	22.9167
2014	6	29	20	-0.0934398	0.185184	0.220752	1.24921	0.628134	0.30886	23.65
2014	6	29	21	-0.27057	0.22784	0.29384	2.13119	1.02566	0.457338	23.5167
2014	6	29	22	0.1539	0.648196	0.590935	2.53584	1.1576	0.449084	24.1167
2014	6	29	23	-0.0905086	0.520486	0.481347	2.85378	1.22282	0.384391	24.2833
2014	6	30	0	-0.0492141	-0.151535	-0.236153	-0.54228	-0.478539	-0.445772	23.7167
2014	6	30	1	0.140314	1.05774	0.435425	4.56124	0.818068	-1.10619	23.7167
2014	6	30	2	1.57608	1.01565	0.0263596	-1.12455	-1.98302	-2.42433	24.1833
2014	6	30	3	0.189002	1.27374	1.03808	5.4162	2.13901	0.454301	25.0833
2014	6	30	4	0.187003	0.798781	0.645079	3.13507	1.23902	0.264324	25.6167
2014	6	30	5	-0.217251	0.311978	0.296558	2.33302	0.962766	0.258358	25.9667
2014	6	30	6	-0.353772	0.249089	0.304316	2.55132	1.1576	0.441124	26.0833
2014	6	30	7	-0.0639026	0.696741	0.614346	3.60152	1.49377	0.410236	26.4667
2014	6	30	8	0.230616	0.629301	0.565625	2.15182	1	0.407885	27.5
2014	6	30	9	0.0183893	0.514573	0.501418	2.40942	1.12772	0.468829	29.8333
2014	6	30	10	-0.0142599	0.341834	0.320371	1.7017	0.754257	0.267204	31.05
2014	6	30	11	0.0641013	0.632548	0.535072	2.80336	1.14574	0.2936	30.4167
2014	6	30	12	0.210406	0.464322	0.429287	1.43399	0.71309	0.342498	24.6833
2014	6	30	13	-0.14503	0.219992	0.262512	1.61395	0.790935	0.367845	25.65
2014	6	30	14	0.0444107	0.535195	0.449902	2.40942	0.975665	0.238613	26.2
2014	6	30	15	-0.0192991	0.62476	0.577586	3.08432	1.35151	0.460725	24.9167
2014	6	30	16	0.296212	0.676336	0.572421	2.12797	0.930555	0.315	23.5667
2014	6	30	17	0.63093	-0.183064	0.165261	-3.29158	-0.438528	1.02814	24.0667
2014	6	30	18	-0.210367	1.19452	0.913939	6.55957	2.37172	0.218875	24.3167
2014	6	30	19	-0.122809	0.721391	0.709914	3.94526	1.78963	0.681481	24.6
2014	6	30	20	-0.284336	0.482188	0.458191	3.40942	1.42096	0.398744	24.5667
2014	6	30	21	-0.140314	0.549768	0.539502	3.18508	1.42096	0.514071	24.7
2014	6	30	22	0.782989	0.431248	0.637075	-0.911994	0.447882	1.14695	24.8833
2014	6	30	23	0	0.600817	0.643793	2.89524	1.47854	0.750254	24.9167
2014	7	1	0	1.45888	-1	0.59236	-10.3901	-0.531182	4.53699	24.7333
2014	7	1	1	0.448271	0.5	0.307227	0.697543	0.124349	-0.170314	24.7
2014	7	1	2	0.448271	0.0627655	-0.0489798	-1.40942	-0.693719	-0.325798	24.6167
2014	7	1	3	0.782989	0.673962	0.830811	0.257604	0.892818	1.21936	24.4833
2014	7	1	4	0.427816	0.5	0.597741	0.77566	0.818068	0.839868	24.5833
2014	7	1	5	0.586519	0.40204	0.372268	-0.302457	0.0944681	0.298516	24.8333
2014	7	1	6	0.572184	0.614409	0.47088	0.77566	0.339529	0.115327	23.4667
2014	7	1	7	0.581716	0.203712	-0.444521	-1.23982	-1.77515	-2.05034	23.45
2014	7	1	8	0.615631	1.23407	1.07076	3.59581	1.66088	0.666188	24.2667
2014	7	1	9	0.796886	0.742713	0.302063	0.535837	-0.339529	-0.789529	25.6667
2014	7	1	10	1	0.963	0.761394	0.821701	0.452016	0.261972	26.75
2014	7	1	11	0.110467	0.760769	0.871526	3.24417	1.85832	1.1459	28.0167
2014	7	1	12	0.786542	0.597086	0.462096	-0.126416	0.0414156	0.127693	29.3167
2014	7	1	13	0.696986	0.587543	0.393501	0.169597	0	-0.087185	31.6333
2014	7	1	14	0.440034	0.348719	0.248432	0	0	0	32.0167
2014	7	1	15	1.06351	0.917241	0.643279	0.358675	0.0984089	-0.0353861	31.05
2014	7	1	16	0.297213	0.182078	0.179891	-0.257603	0.0277713	0.174474	29.8
2014	7	1	17	-0.418284	-0.220286	0.356207	0.535837	1.36042	1.78431	28.9667
2014	7	1	18	0.36453	0.357635	0.507867	0.331304	0.693719	0.880026	28.0333
2014	7	1	19	0	0	0.356207	0	0.818068	1.23861	26.3
2014	7	1	20	0.0466892	-0.0593223	0.382567	-0.464163	0.818068	1.47723	25.2
2014	7	1	21	0.872783	0.715317	0.525918	0.113979	0.0761698	0.0567331	24.9
2014	7	1	22	-0.721525	0.406924	-0.329848	4.7163	0.178005	-2.155	24.8833
2014	7	1	23	0	0	0	1.68765	1.24638	1.01953	25.1333
2014	7	2	0	0.427816	0.568752	0.65827	1.10696	0.957078	0.880026	25.1833
2014	7	2	1	0	0.272984	0	0	0	-0.676243	24.5167
2014	7	2	2	1.02927	-0.0142846	0.0835182	-3.99946	-1.14275	0.325798	24.4167
2014	7	2	3	0.0792012	-0.0687518	-0.163653	-0.633761	-0.478539	-0.398744	24.2833
2014	7	2	4	0	0	0	-2.20489	-0.452016	0.449084	24.3667
2014	7	2	5	-0.981975	1.34353	0.272689	10.2243	1.89949	-2.38003	24.5333
2014	7	2	6	0.538283	1.06663	0.732729	3.08432	0.984849	-0.0944264	24.3
2014	7	2	7	2.8461	1	0.686055	-6.04996	-2.11467	-0.0916581	24.5167
2014	7	2	8	0.188068	1.2561	0.526707	5.33476	0.965788	-1.28017	25.5
2014	7	2	9	0.165956	0	0.0936948	-0.633761	0	0.325798	28.7833
2014	7	2	10	0.63093	0.549768	0.356207	0.239823	0	-0.123286	32.05
2014	7	2	11	0.501388	0.397341	0.283071	0	0	0	32.85
2014	7	2	12	0.411415	0.358104	0.232274	0.154517	0	-0.0794326	33.6
2014	7	2	13	0.387128	0.280558	0.199873	-0.126416	-0.0429219	0	33.8833
2014	7	2	14	0.288803	0.293513	0.251365	0.311497	0.202822	0.146955	32.9833
2014	7	2	15	0.272632	0.296288	0.297968	0.386627	0.330819	0.302129	31.4833
2014	7	2	16	0.220343	0.243369	0.332768	0.331304	0.478539	0.554228	31.4167
2014	7	2	17	0.555275	0.4866	0.461334	0.22434	0.339529	0.398744	31.5833
2014	7	2	18	0.410452	0.470029	0.433715	0.697543	0.463878	0.343757	29.8833
2014	7	2	19	0.717685	0.689256	0.52912	0.58069	0.284625	0.132427	27.5
2014	7	2	20	0.899557	0.788883	0.69684	0.36624	0.433997	0.468829	26.6333
2014	7	2	21	1.16596	0.689256	0.806109	-1.13119	0.339529	1.09558	26.4
2014	7	2	22	0.771244	0.557739	0.791632	-0.257604	0.818068	1.37104	26.4
2014	7	2	23	1.02717	0.855247	0.836347	0.198686	0.588921	0.789529	26.4833
2014	7	3	0	0.782989	0.5	0.735258	-0.58069	0.67337	1.31805	26
2014	7	3	1	-0.155055	0.57033	-0.0189186	3.34046	0.157597	-1.47862	25.5167
2014	7	3	2	0.140314	1.31613	0.208368	5.80641	0.296607	-2.53582	25.7
2014	7	3	3	1.187	1.26672	0.988276	1.57113	0.730604	0.298516	25.6833
2014	7	3	4	0.913245	0.723729	0.735258	0	0.504479	0.763817	25.8833
2014	7	3	5	2	1.40368	1.42483	-0.873584	0.679058	1.47723	25.6167
2014	7	3	6	0.684489	1.21161	0.663435	3.22458	0.636136	-0.694509	25.4833
2014	7	3	7	-0.10062	0.14399	-0.105787	1.07812	-0.112487	-0.724542	25.35
2014	7	3	8	1.1751	0.552676	0.0988596	-1.82428	-1.29661	-1.02535	26.5167
2014	7	3	9	0	0.365592	0	1.76173	0	-0.905653	29.5
2014	7	3	10	0.586519	0.464805	0.372268	0	0.0944681	0.143031	31.3667
2014	7	3	11	0.686534	0.544065	0.424323	0	0.0843375	0.127693	32.9333
2014	7	3	12	0.259225	0.205431	0.189202	0	0.0984089	0.148998	33.3667
2014	7	3	13	0.408065	0.451012	0.374062	0.615022	0.329972	0.183437	30.3167
2014	7	3	14	0.536683	0.527078	0.495552	0.490398	0.442222	0.417456	33.15
2014	7	3	15	0.0807069	0.254894	0.308078	0.920087	0.602888	0.439825	32.45
2014	7	3	16	0.304356	0.379014	0.33302	0.664119	0.370186	0.219083	31.85
2014	7	3	17	0.26429	0.340962	0.350681	0.633761	0.462697	0.374758	32.1333
2014	7	3	18	0.165956	0.242713	0.262512	0.535837	0.387708	0.311559	29.9
2014	7	3	19	0.261859	0.292481	0.262512	0.409421	0.263359	0.188273	27.2833
2014	7	3	20	0.834044	0.52091	0.554398	-0.674898	0.191808	0.637357	26.55
2014	7	3	21	0.807658	0.326038	0.611325	-1.51319	0.356759	1.31805	26.2167
2014	7	3	22	0.30627	1.01074	0.302063	3.701	0.296607	-1.45349	26.1
2014	7	3	23	0.668088	0.0294469	0.61872	-2.40942	0.554709	2.07848	25.9333
2014	7	4	0	1.05875	0.339036	0.628896	-2.40942	0.0715506	1.34695	25.9333
2014	7	4	1	1	0.339036	0.65827	-2.18508	0.21518	1.44908	26
2014	7	4	2	0.9089	0.5	0.318123	-1.06152	-0.447882	-0.132427	24.7
2014	7	4	3	0.261859	0.792481	0.147839	2.81884	0	-1.44908	24.6
2014	7	4	4	0.067456	1.21029	0.973343	5.57458	2.14792	0.386378	24.6
2014	7	4	5	0.955589	0.326038	0.455984	-2.07812	-0.191808	0.777887	24.5833
2014	7	4	6	0	0	0	6.95726	0.693719	-2.52619	24.7667
2014	7	4	7	-1.12985	-0.68427	-0.281679	1.01734	0.818068	0.715629	24.6833
2014	7	4	8	-0.796886	0.331482	0.193891	4.64054	1.47854	-0.146955	25.6
2014	7	4	9	-0.0867551	0.120504	0.280868	0.911994	0.75753	0.678125	28.65
2014	7	4	10	0.53983	0.464805	0.331134	0.178299	0.0605375	0	31
2014	7	4	11	0.385772	0.368483	0.303646	0.302457	0.197161	0.143031	33.3
2014	7	4	12	0.48498	0.384337	0.295679	0	0.0502299	0.0760516	34.3667
2014	7	4	13	0.34178	0.301555	0.312083	0.14794	0.273578	0.338164	33.5167
2014	7	4	14	-0.0792012	-0.131517	0.0411338	-0.331304	0.197161	0.468829	32.5667
2014	7	4	15	0.615236	0.487563	0.390196	0	0.0984089	0.148998	33.6833
2014	7	4	16	0.540584	0.459103	0.3876	0.14794	0.18924	0.210471	33.5667
2014	7	4	17	0.427816	0.423998	0.373058	0.409421	0.302058	0.246866	32.15
2014	7	4	18	0.0891856	0.202195	0.270015	0.63376	0.504479	0.438019	28.7333
2014	7	4	19	1.24796	1.13877	0.871802	0.721767	0.384071	0.210471	27.5
2014	7	4	20	0.720115	0.702195	0.626222	0.63376	0.504479	0.438019	27.1
2014	7	4	21	0	0	0	0.532101	-1.15464	-2.02175	26.95
[truncated: 7,202 more rows]
